# Supplementary material for: GWAS studies reveal a possible genetic link between cancer and suicide attempt
Source: Sci Rep. 2019 Dec 4;9:18290. doi: 10.1038/s41598-019-54812-9 (PMC6892859; doi:10.1038/s41598-019-54812-9)
Supplement: Supplementary file 1 — Supplementary Table 1 [file 41598_2019_54812_MOESM1_ESM.xlsx]

## Sheet: Sheet1
Country	Cancer2016	Schiz2016	Bipolar2016	Depr2016	Anxiety2016	Suicide2016	ASR Cancer - Globocan 2012	ASR Cancer - Globocan 2012 - Male	ASR Cancer - Globocan 2012 - Female	Extr. Low Temp.	ASR Suicide WHO 2016	ASR Suicide WHO 2016 - Male	ASR Suicide WHO 2016 - Female
Afghanistan	0.222805	0.159494	0.760363	4.40473	5.02306	10.1054	115.2	112.4	119.5	-55.2	4.7	7.6	1.5
Albania	0.347375	0.231592	0.667222	2.45088	3.558	5.66682	178.3	185	173.2		6.3	7.9	4.7
Algeria	0.196232	0.199488	0.868839	3.9462	5.24981	3.70043	123.5	116.2	132.7	-13.8	3.2	4.7	1.7
American Samoa	0.682459	0.338391	0.48039	3.25212	3.5829	7.06621	92.7	92.5	96.1
Andorra	1.42214	0.274369	1.14687	4.00026	5.422	8.27552
Angola	0.237038	0.198776	0.623446	4.71547	3.27228	10.5957	100.8	89.9	112.2		4.7	7	2.5
Antigua and Barbuda	0.924332	0.210017	0.930308	3.12805	4.31676	2.25387					0.5	0	0.9
Argentina	0.726388	0.206245	0.901662	3.83997	6.36816	11.1988	216.7	230.4	211.8	-32.8	9.2	15.1	3.5
Armenia	0.575078	0.22153	0.674624	3.06855	2.76214	7.38074	257	305.6	226.4	-42	6.6	10.8	2.8
Australia	2.01077	0.373657	1.47669	4.94971	6.60763	10.4681	323	373.9	278.6	-23	13.2	19.5	7
Austria	1.21847	0.267903	1.12546	3.48265	5.43662	12.5974	254.1	295.2	222.7	-47.1	15.6	23.9	7.7
Azerbaijan	0.417595	0.222934	0.648883	2.85445	2.70918	4.12563	141.9	165.8	124	-33	2.6	4.2	1.1
Bahamas	1.16455	0.206106	0.896058	3.16907	4.30173	3.09127	208.9	199.5	223.4		1.7	3	0.5
Bahrain	0.360704	0.208877	0.853722	4.15902	4.81371	6.96874	112.4	112.8	121.9		5.9	8.4	1.9
Bangladesh	0.20462	0.248877	0.535906	4.43959	4.0506	7.63553	104.4	109.4	100	2.8	5.9	4.7	7
Barbados	1.2582	0.231797	0.922825	3.32426	4.3178	4.878	263.1	277.2	258.1		0.8	1	0.5
Belarus	0.690099	0.214092	0.658534	4.39642	2.97514	22.9622	218.7	275.5	190.6	-42.2	26.2	46.9	8.2
Belgium	1.40558	0.270838	1.135	4.46974	5.35879	16.0196	321.1	364.8	288.9	-30.1	20.7	27.8	13.8
Belize	0.442214	0.19798	0.884124	3.39817	4.25172	7.85882	160.7	160.6	161.2		4.7	7.9	1.6
Benin	0.177887	0.193936	0.633435	4.16398	2.98472	13.8753	94.3	87.2	102.7		9.9	13.9	5.9
Bermuda	1.26779	0.221787	0.968452	3.3789	4.31734	4.18627
Bhutan	0.155341	0.260368	0.541154	3.72067	3.7663	6.96207	79.2	82	77.1		11.4	14	8.5
Bolivia	0.408866	0.200566	0.859475	3.45569	4.21297	7.20392	143.9	123.9	164.3		12.2	15.8	8.6
Bosnia and Herzegovina	0.501761	0.229122	0.673139	2.56463	3.51757	7.31211	161.1	180	147.8	-42.5	8.8	14.1	3.6
Botswana	0.43287	0.20561	0.621441	4.40221	3.60235	17.6319	107.6	113.9	104.7		9.3	14.2	4.5
Brazil	0.524911	0.211822	1.10467	3.72439	6.13937	6.36558	205.5	231.6	186.8	-14	6.5	10	3.1
Brunei	1.1079	0.290155	0.657722	2.9347	3.8039	4.75191	163.2	149.5	179		4.6	6.4	2.7
Bulgaria	0.841642	0.230454	0.585025	2.79442	3.58394	10.6954	234.8	260.5	220.1	-38.3	11.5	18.2	5.1
Burkina Faso	0.177579	0.187297	0.62083	4.21362	2.97954	12.8793	88.2	75.9	99.8	5	7.7	10.2	5.3
Burundi	0.274236	0.175191	0.616351	4.27836	3.37213	14.6265	135.8	132.2	143		9.1	13.4	4.9
Cambodia	0.258199	0.256246	0.527793	3.38169	3.61965	6.63328	140.4	155.3	134.1		11.3	16.5	6.1
Cameroon	0.219376	0.193407	0.625391	4.31925	2.98166	16.9446	97.6	81.2	114.1		5.3	7.8	2.9
Canada	1.33419	0.33243	0.8665	3.99831	5.54932	10.8658	295.7	320.8	277.4	-63	12.2	17.1	7.4
Cape Verde	0.327686	0.216594	0.686138	4.62746	3.06364	20.1409	74.9	60.9	88.4		12.5	18.1	7
Central African Republic	0.27535	0.166836	0.596797	4.75155	3.2433	14.7999	92.9	86.9	99.7		7.7	11.5	4
Chad	0.176199	0.190755	0.622256	4.48222	2.96461	10.0053	88.1	77.4	99.2		8.8	10.3	7.4
Chile	0.629908	0.207539	0.91427	4.21977	6.29844	10.892	175.7	195.3	163.3	-37	10.6	17.2	4
China	0.569177	0.451516	0.315051	3.68034	3.19501	8.54088	174	211.2	139.9	-52.3	9.7	9.1	10.3
Colombia	0.490908	0.211211	0.761092	2.37824	2.57517	5.6792	160.6	175.2	151.5		7.2	11.6	2.8
Comoros	0.283131	0.191525	0.641808	3.7234	3.34303	8.73767	101.5	81.9	121.8		6.8	9.9	3.6
Congo	0.296839	0.193102	0.613274	4.54596	3.24306	10.7876	107.8	102.5	115.2		5.9	8.4	3.3
Costa Rica	0.561634	0.220861	0.835243	3.13226	2.95526	6.75986	179.3	193.5	169.2		7.9	13.5	2.4
Cote d'Ivoire	0.217879	0.192819	0.616913	3.83414	2.9474	16.6187	89	78.2	101		14.5	20.6	8.3
Croatia	1.20298	0.23565	0.676355	3.08152	3.56245	14.3365	266.9	319.9	231.6	-35.5	16.5	25.6	7.9
Cuba	0.856108	0.208206	0.920941	3.93226	4.22509	11.9864	218	250.8	190.3	0.6	13.9	22.1	5.8
Cyprus	1.14796	0.261844	1.12533	3.56868	5.43523	4.66674	204.7	218.2	198.2		5.3	8.2	2.3
Czech Republic	1.15511	0.237547	0.685644	2.97256	3.5768	11.5706	293.8	345.9	258.9	-42.2	13.1	21.4	5.1
Democratic Republic of Congo	0.194857	0.176795	0.619255	4.53227	3.23952	10.8214	88.2	83.7	94.1		5.7	8.4	2.9
Denmark	1.43481	0.265556	0.981735	3.43256	5.40076	10.0126	338.1	354.3	328.8	-31.2	12.8	17.3	8.2
Djibouti	0.272571	0.197918	0.647121	4.12381	3.37341	6.74895	92.7	73.7	111.3		6.7	9	4.3
Dominica	1.04844	0.204805	0.916372	3.21819	4.2795	4.61512
Dominican Republic	0.408528	0.205822	0.908412	3.42291	4.30711	6.02357	153.4	158.5	149.1	-7	9.9	16.8	3.1
Ecuador	0.370285	0.208131	0.878358	3.27509	4.21759	7.87263	164.5	162	169.2		7.1	10.3	3.9
Egypt	0.224882	0.193473	0.848421	3.52919	4.80533	3.79258	152	158.4	147.8		4	6.4	1.5
El Salvador	0.347969	0.206398	0.785435	3.31867	3.03724	9.41387	153.4	136.6	167.2		13.7	24.2	4.5
Equatorial Guinea	0.342792	0.213801	0.612461	4.65527	3.20996	9.53478	86.4	76.1	98.5		16.4	23.5	7.7
Eritrea	0.300425	0.18356	0.6297	4.36233	3.38526	12.8505	101.7	82.8	118.6		7.9	12.3	3.6
Estonia	1.09225	0.222395	0.671071	4.23894	2.99941	15.5243	242.8	321.9	202.7	-43.5	17.8	30.6	6.6
Ethiopia	0.276291	0.184913	0.622198	4.3679	3.48345	12.7106	108	73.2	140.9		7.2	11.2	3.1
Fiji	0.650643	0.314063	0.452432	3.41625	3.47702	12.6383	139.1	91.3	189.3		5	7.5	2.4
Finland	1.20891	0.273948	1.03855	5.19303	4.0416	14.0386	256.8	290.1	234.2	-51.5	15.9	23.9	8.1
France	1.19085	0.262184	1.13064	4.52254	5.99748	15.307	303.5	356	261.9	-41	17.7	23.9	11.7
Gabon	0.317461	0.206904	0.628919	4.59191	3.23424	10.8454	90.2	79.9	101.5		7.1	10.7	3.2
Gambia	0.142438	0.195171	0.645509	4.71322	2.97428	7.47994	68.2	67.3	69.6		5.1	6.6	3.7
Georgia	0.516477	0.219718	0.661996	3.06812	2.71952	6.69332	181	207.8	163.7		8.2	14.2	2.7
Germany	1.38783	0.24287	0.812681	4.19688	5.96939	10.5164	283.8	323.7	252.5	-45.9	13.6	19.7	7.7
Ghana	0.194121	0.200383	0.640787	3.91762	3.01248	8.40929	91.7	79.2	104.8		5.4	8.7	2.1
Greece	0.90873	0.264182	1.12955	4.46629	5.57055	3.73121	163	194.8	138	-27.8	5	8.1	2
Greenland	1.06169	0.33123	0.761218	6.41476	5.72334	79.7468	433.8			-66.1
Grenada	0.904397	0.199989	0.881083	3.31906	4.20937	7.10632					1.7	1.5	1.9
Guam	0.776395	0.358365	0.490075	3.8436	3.59325	19.5401	167.7	198	143
Guatemala	0.271353	0.198874	0.758443	3.52379	2.95118	7.14484	130.4	116.4	142.7	-11.5	2.7	3.7	1.8
Guinea	0.207452	0.188304	0.627017	4.06769	2.96451	9.65322	90	88.9	94		6.3	7.5	5
Guinea-Bissau	0.220368	0.185734	0.619883	4.19214	2.99651	12.5441	83.1	70	96		4	4.7	3.3
Guyana	0.496536	0.188789	0.842747	4.89288	4.18893	30.4457	165.9	144.4	193.5		29.2	43.7	14.4
Haiti	0.402125	0.170757	0.813098	3.59015	4.19907	9.84269	106.9	102.9	111.5		11.7	17	6.5
Honduras	0.271698	0.199119	0.771535	3.03256	2.9197	4.59922	131.2	116	146.7		2.9	4.4	1.5
Hungary	1.03801	0.234552	0.674437	3.05221	3.58993	18.495	285.4	356.1	236.5	-35	19.1	29.7	9.6
Iceland	1.5512	0.267483	0.945582	3.58298	5.35984	10.8191	284.3	299.5	274.2	-37.9	14	22.3	5.6
India	0.206683	0.25316	0.516165	3.85396	3.32305	17.8963	94	92.4	97.4	-33.9	16.3	17.8	14.7
Indonesia	0.293369	0.280149	0.554839	2.91098	3.57306	3.53517	133.5	136.2	134.4		3.4	4.8	2
Iran	0.352978	0.204055	0.933115	5.69493	6.54367	5.94058	127.7	134.7	120.1	-46	4.1	5	3.1
Iraq	0.214019	0.189136	0.7124	4.13347	5.03534	9.69223	135.3	144.6	131.7		3	3.4	2.6
Ireland	1.35354	0.309268	0.809788	4.46672	5.8921	9.91303	307.9	343.3	278.9	-19.1	11.5	18.5	4.6
Israel	0.740154	0.249005	0.963438	4.15617	3.93484	7.70682	283.2	318	258.7	-14.2	5.4	8.1	2.7
Italy	1.42039	0.245941	0.95398	3.8475	5.61512	5.67721	278.6	312.9	255.2	-49.6	8.2	12.1	4.5
Jamaica	0.724199	0.200271	0.899208	3.11669	4.20261	2.92955	198.5	222	179.2		2.2	3.3	1
Japan	1.00625	0.313584	0.709573	3.61952	3.69369	17.2508	217.1	260.4	185.7	-41	18.5	26	11.4
Jordan	0.355939	0.195988	0.86379	3.89616	5.16488	3.49959	155.4	153.3	157.8	-16	2.9	3.6	2.2
Kazakhstan	0.466864	0.218973	0.626554	3.80659	2.69823	24.9763	236.5	282.2	216.7		22.5	38.3	7.6
Kenya	0.19203	0.1936	0.640596	3.99961	3.35131	9.03153	181.8	167.2	196.6		3.2	5.1	1.2
Kiribati	0.210413	0.286269	0.443681	3.48729	3.53088	24.9229					14.4	24.1	5
Kuwait	0.448714	0.218858	0.916165	3.9064	5.10867	2.73709	102.1	89.8	123.3		2.3	2.8	1.7
Kyrgyzstan	0.253593	0.201976	0.629246	3.36405	2.66007	12.4063	137.6	151.6	129.4	-53.6	8.3	13.2	3.5
Laos	0.257885	0.262247	0.545262	3.11794	4.13129	10.6292	141.8	165.5	122.4		8.6	11.4	5.7
Latvia	0.976167	0.217117	0.658469	3.86875	2.98148	19.4148	246.8	325	206.5	-43.2	21.2	37.6	7.3
Lebanon	0.940007	0.203078	1.02471	4.00827	5.76877	2.38613	197.4	203.9	192.8		3.3	4.2	2.4
Lesotho	0.401572	0.180502	0.600856	5.98119	3.57578	39.0282	103	114	96.7	-21	21.2	17.8	24.4
Liberia	0.189017	0.184052	0.62723	4.45235	2.95825	16.5108	89.2	82.9	97		6.8	7.1	6.6
Libya	0.508943	0.200162	0.878491	4.1227	5.22905	4.71491	124.1	135.9	113.1		5.2	8.1	2.2
Lithuania	1.20379	0.218393	0.661153	4.53169	2.97533	31.0091	251.9	311.8	224	-42.9	31.9	58.1	9.5
Luxembourg	1.56741	0.272749	1.11474	3.81731	5.38454	9.37953	280.3	309.1	259.6		13.5	18.6	8.3
Macedonia	0.688314	0.232521	0.677234	2.60023	3.54862	8.39877	239.3	265.5	220.8	-31.5	7.9	11.9	3.9
Madagascar	0.27594	0.18688	0.629654	4.22845	3.34052	10.6358	137.5	142.4	134.3		3.9	5.6	2.2
Malawi	0.391049	0.175185	0.606262	3.88364	3.36258	12.4334	156	123.5	186.4		3.7	5.8	1.6
Malaysia	0.475617	0.298262	0.569556	3.75463	4.00285	8.42761	143.6	144.9	143.4	7.8	5.5	7.8	3.2
Maldives	0.234559	0.29159	0.566333	3.46302	3.60813	3.88662	88.9	91.6	84.8	17.2	2.3	3	1.3
Mali	0.185186	0.192824	0.628391	3.48814	2.9813	5.96424	111.4	83.8	135.6		4.8	6.9	2.7
Malta	1.00706	0.268191	1.13588	3.5923	5.40689	4.68784	242.9	267.7	228.9	1.4	7.5	12.1	2.8
Marshall Islands	0.302018	0.297199	0.446071	3.39771	3.46385	16.9293
Mauritania	0.197373	0.205168	0.652008	3.54854	2.99421	5.61727	85.7	74.4	97.7		4.4	6.6	2.2
Mauritius	0.443888	0.295448	0.575928	3.75958	3.63336	8.33865	180.2	171.1	193.9		7.8	13.3	2.4
Mexico	0.588246	0.217775	0.823327	3.04502	3.05811	5.81266	131.5	123.9	139.9		5.1	8	2.3
Micronesia (country)	0.329887	0.296467	0.448123	3.4203	3.47041	19.4275					11.1	15.8	6.3
Moldova	0.420013	0.201312	0.648671	3.80322	2.93876	15.0984	194.1	230	170.2	-35.5	15.9	27.9	4.7
Mongolia	0.413617	0.213197	0.626218	3.87197	2.70906	20.0989	200.9	237.7	171.9	-55.3	13	22.6	3.5
Montenegro	0.649857	0.232195	0.674708	2.82533	3.56165	11.1257	238.3	262.7	219.7		10.3	15.4	5.3
Morocco	0.283196	0.189177	0.843877	5.8725	5.20152	5.36864	117.8	122.7	114.4	-23.9	2.9	2.3	3.4
Mozambique	0.193802	0.178038	0.6159	4.42562	3.38313	12.5267	136.8	118.3	153		4.9	7.4	2.5
Myanmar	0.265733	0.26453	0.534823	2.57208	3.63021	5.9209	140.5	149.4	134.6	-6	7.8	5.9	9.5
Namibia	0.236929	0.202788	0.632636	3.97513	3.64247	13.0283	82.7	86.3	81.5		8.7	14.1	3.6
Nepal	0.149458	0.245073	0.536588	3.98655	3.87263	11.1273	85.2	85.6	85.6	-26	8.8	9.7	7.9
Netherlands	1.69922	0.391409	0.906036	4.30159	7.09138	9.21001	304.8	327.8	289.6	-27.4	12.6	16.2	9
New Zealand	1.75178	0.346846	1.3086	4.76683	7.03218	11.1462	295	320.1	274.3	-26.6	12.1	17.9	6.6
Nicaragua	0.240427	0.209227	0.813648	3.15161	3.00217	7.32808	114.4	106.1	123.1		12.2	19.3	5.3
Niger	0.150809	0.186811	0.630719	3.96197	2.97048	7.93292	63.4	56.7	71		4.6	5.9	3.3
Nigeria	0.282662	0.206426	0.634877	4.40074	2.96428	7.01233	100.1	79	121.7		9.5	9.9	9.2
North Korea	0.269994	0.394824	0.333274	3.38236	3.42941	12.1954	181.2	204.2	170.8	-43.6
Northern Ireland	1.51072	0.267846	1.18506	4.44235	6.36857	10.4461
Northern Mariana Islands	0.596705	0.34503	0.49517	3.36897	3.53858	11.2806
Norway	1.557	0.278298	0.909592	4.0807	6.53398	9.83467	318.3	368.7	277.1	-51.4	12.2	15.9	8.4
Oman	0.191504	0.208091	0.830581	3.70736	4.69505	3.12984	82.1	78.6	92.4		3.9	5.6	0.8
Pakistan	0.370212	0.257085	0.543864	3.69971	3.8776	3.81595	111.8	96	127.7		2.9	2.7	3
Palestine	0.244356	0.190908	0.868076	5.00745	5.15084	2.72843	145.7	150.5	142.7		4.3	7.4	1.2
Panama	0.723794	0.221875	0.821251	2.96663	2.97846	5.89127	148.4	150.1	148.8	2	6	8.6	3.3
Papua New Guinea	0.259209	0.283309	0.430958	3.47761	3.44234	15.193	165.2	156.7	179.8		9.5	12.4	6.5
Paraguay	0.498165	0.209353	1.07969	3.33795	6.19544	6.54943	147.5	143.2	153	-7.5	4.9	7.2	2.7
Peru	0.374504	0.211011	0.894275	2.54544	4.22389	3.02979	154.5	140.9	169.8	-25.2	3.2	4.3	2
Philippines	0.368155	0.271848	0.540655	2.99688	3.54687	6.38209	140	139.9	143.4	6.3	16.2	28.9	4.3
Poland	0.825203	0.235702	0.676869	2.48246	3.58057	14.5607	229.6	269.2	205.6	-41	14	22.2	6.5
Portugal	0.879656	0.261613	1.11881	5.01562	5.50546	9.68072	246.2	306.3	198.1	-16	6.6	8.5	0.9
Puerto Rico	1.07032	0.214002	0.934448	3.49393	4.33217	7.52199	211.1	237.2	193.5	4
Qatar	0.308185	0.22293	0.849364	3.84127	4.63729	4.9802	108.8	104	134.5
Romania	0.821365	0.229173	0.747274	2.63307	3.47062	10.0302	224.2	271	190.6	-38.5	10.4	17.9	3.3
Russia	0.850394	0.213259	0.638644	4.06345	2.96687	30.5945	204.3	245.8	187.1	-67.8	31	55.9	9.4
Rwanda	0.264442	0.184045	0.62624	4.47385	3.43829	11.4918	135.8	130.2	142.3		6.7	9.7	3.8
Saint Lucia	0.630816	0.199261	0.8936	3.37057	4.21748	7.04521					7.8	13.5	2.2
Saint Vincent and the Grenadines	0.780448	0.199215	0.880686	3.42388	4.20213	7.59003					2.4	3.9	0.9
Samoa	0.242454	0.315139	0.46683	3.33473	3.4868	12.9477				11.1	4.4	6.7	1.9
Sao Tome and Principe	0.25011	0.203271	0.655271	3.6168	2.98796	2.98774					2.3	3	1.6
Saudi Arabia	0.321097	0.21005	0.868926	3.67435	4.91467	3.08418	91.1	85.9	102.8	-12	3.2	4.5	1.5
Senegal	0.189663	0.197575	0.643216	3.93582	3.01404	13.5786	101.2	85.5	115		6	9.3	2.9
Serbia	0.837703	0.229575	0.667888	2.85827	3.53921	15.4913	269.7	299.2	247.6	-39.5	15.6	23.5	8.1
Seychelles	0.796095	0.292149	0.555033	3.07474	3.55551	8.3464					9.3	16.4	2.4
Sierra Leone	0.213839	0.189806	0.626531	4.17599	2.97735	9.77587	92.3	83.8	97.7		9.7	11.3	8.1
Singapore	0.928928	0.289308	0.746159	3.7079	3.88243	8.37929	206.4	218.8	198.7	-19	9.9	13.8	6.1
Slovakia	1.16689	0.238319	0.683906	2.64771	3.58465	10.598	276.9	338.2	238	-41	12.8	22.7	3.5
Slovenia	1.06144	0.241746	0.689789	3.2015	3.58397	16.1208	296.3	358.2	251.5	-34.5	18.6	30.4	6.9
Solomon Islands	0.272136	0.281009	0.434308	3.42914	3.41668	17.8188	116.3	89.3	145.2		4.7	6.8	2.6
Somalia	0.32269	0.173658	0.618265	4.3099	3.34617	9.52143	139.1	111.9	165.2		4.7	6.3	3.1
South Africa	0.548244	0.204531	0.626188	4.15565	3.82272	14.1647	187.1	224.3	168.9	-20.1	11.6	18.7	4.7
South Korea	0.937795	0.282335	0.580694	4.00335	4.1365	25.1147	307.8	340	293.6	-32.8	26.9	38.4	15.4
South Sudan	0.264149	0.191659	0.626108	4.25255	3.34754	6.75747	132.7	123.1	143		3.7	4.9	2.6
Spain	0.958819	0.295102	1.01031	3.79297	5.60268	6.00214	249	312.8	198.2	-30	8.7	13.1	4.5
Sri Lanka	0.231499	0.289891	0.570218	3.64197	3.68705	23.6888	94.8	86.9	102.7		14.6	23.5	6.4
Sudan	0.19402	0.175956	0.796125	4.10293	5.09128	5.2003	91.1	92	91	-1	8.1	12.2	4
Suriname	0.527873	0.191568	0.879867	4.77026	4.23513	24.4912	159.6	163.8	162.7		22.8	34.7	10.9
Swaziland	0.353534	0.194543	0.602437	4.56954	3.56823	18.6985	115.3	122.1	111.9	-6.7
Sweden	1.32118	0.300906	1.03045	4.96616	5.39445	12.0634	270	296.8	248.7	-52.6	14.8	19.1	10.5
Switzerland	1.29142	0.269762	1.12007	3.87304	5.39306	11.8162	287	337.9	245.9	-41.8	17.2	22	12.4
Syria	0.163601	0.1904	0.861819	3.87475	5.17189	2.47988	145.9	148.3	145.2	-23	1.9	2.9	0.9
Taiwan	1.04529	0.474385	0.351492	3.22173	3.61899	13.5872
Tajikistan	0.17106	0.204282	0.629996	2.84606	2.65711	5.34837	119.1	128.7	112.3		2.5	3.7	1.3
Tanzania	0.264839	0.188097	0.623655	4.177	3.36098	11.3794	123.7	115.8	132.7		5.4	7.7	3.2
Thailand	0.357578	0.289404	0.555938	3.38281	3.64823	10.8958	137.5	149.6	128.8	-1.4	14.4	23.4	5.9
Timor	0.207261	0.252512	0.513176	3.49351	3.53673	7.566	165.4	183.9	149.6		4.6	6.2	2.9
Togo	0.198732	0.187566	0.626985	4.19031	2.98673	15.4596	91.1	77.2	104.8		9.6	12.8	6.4
Tonga	0.458294	0.312506	0.464929	3.2009	3.53192	7.77448					3.5	4.3	2.7
Trinidad and Tobago	0.82313	0.178289	0.886582	3.92606	4.2692	11.9973	210.9	273.5	180.3		13.6	23	4.5
Tunisia	0.370326	0.199457	0.885529	4.21119	5.27335	3.73041	110.6	127	95.7		3.4	4.4	2.3
Turkey	0.413895	0.203444	0.892466	3.88814	4.55306	3.39175	205.1	257.8	161.6	-46.4	7.3	11.4	3.3
Turkmenistan	0.325716	0.219432	0.635719	3.13417	2.72686	8.38185	144	159.4	132.8	-36	6.7	10.1	3.5
Uganda	0.366706	0.182129	0.611229	5.61677	3.2219	20.5994	169.7	175.7	167.4		9.9	10.7	9.1
Ukraine	0.645413	0.207141	0.653227	4.51583	2.97752	20.2081	192.9	231.9	174.7	-41.9	22.4	41.1	6.3
United Arab Emirates	0.324336	0.215753	0.836141	3.12808	4.42072	3.87713	92.5	83.8	127.1	-1	2.8	3.6	0.7
United Kingdom	1.2805	0.273478	1.11809	4.3433	5.00814	7.85927	272.9	284	267.3	-26.1	8.9	13.5	4.4
United States	1.68872	0.336158	0.797768	5.17177	6.08107	12.8998	318	347	297.4	-62.2	15.3	23.6	7.2
United States Virgin Islands	1.86844	0.214554	0.925701	3.4881	4.3603	5.97961
Uruguay	0.831193	0.208505	0.916625	3.85913	6.43161	16.7971	251	297.5	220.9	-11	18.4	29.2	8.3
Uzbekistan	0.26706	0.209652	0.632172	3.17623	2.69182	10.7631	99.7	96.9	103.5		7.4	9.9	4.8
Vanuatu	0.256661	0.290606	0.439296	3.40926	3.43533	16.8552	107.8	98.2	117		4.5	6.6	2.2
Venezuela	0.752881	0.213391	0.789515	3.08923	2.93113	9.43299	150	146.9	155		3.7	6.3	1.1
Vietnam	0.313981	0.304671	0.56295	3.22391	2.81044	8.23117	140.4	172.9	114.2	-6.1	7.3	10.9	3.7
Yemen	0.18445	0.174584	0.795032	4.35097	5.09221	6.54804	80.4	81.2	80.7		8.5	11.3	5.6
Zambia	0.314424	0.187785	0.60242	4.16381	3.35008	17.686	136.2	115.1	157.8		6.1	8.8	3.5
Zimbabwe	0.400671	0.178645	0.611995	3.59963	3.38878	27.7864	190.3	167	209.1		10.7	15.7	6
