# Supplementary material for: GWAS studies reveal a possible genetic link between cancer and suicide attempt
Source: Sci Rep. 2019 Dec 4;9:18290. doi: 10.1038/s41598-019-54812-9 (PMC6892859; doi:10.1038/s41598-019-54812-9)
Supplement: Supplementary file 2 — Supplementary Table 2 [file 41598_2019_54812_MOESM2_ESM.xlsx]

## Sheet: Suicide genes (SAG)
A1CF	Sokolowski et al, 2016		SAG vs CAG	A1CF	5-HT3C2		SAG vs TSG	A1CF	ABCG2		SAG vs OG	A1CF	ABL1		SAG vs TSG+OG	A1CF	ABCG2		SAG vs HG	A1CF	AAAS
ABHD5				ABHD5	ABCB4			ABHD5	ABI2			ABHD5	ABL2			ABHD5	ABI2			ABHD5	AAGAB
ABL1				ABL1	ABCB5			ABL1	ACHE			ABL1	ACOD1			ABL1	ACHE			ABL1	AAMP
ABLIM1				ABLIM1	ABCC2			ABLIM1	ACVR1C			ABLIM1	ACTN4			ABLIM1	ACVR1C			ABLIM1	AAR2
ABLIM2				ABLIM2	ABCC4			ABLIM2	ACY1			ABLIM2	ADAM28			ABLIM2	ACY1			ABLIM2	AARS
ABLIM3				ABLIM3	ABHD16B			ABLIM3	ADAMTS18			ABLIM3	ADAM9			ABLIM3	ADAMTS18			ABLIM3	AARS2
ACAN				ACAN	ABHD8			ACAN	ADAMTS8			ACAN	ADGRF1			ACAN	ADAMTS8			ACAN	AARSD1
ACHE				ACHE	ABI3			ACHE	ADAMTS9			ACHE	ADRBK2			ACHE	ADAMTS9			ACHE	AASDHPPT
ACTN1				ACTN1	ABO			ACTN1	ADAMTS9-AS2			ACTN1	AFF1			ACTN1	ADAMTS9-AS2			ACTN1	AATF
ACTN4				ACTN4	ACACA			ACTN4	ADARB1			ACTN4	AFF3			ACTN4	ADARB1			ACTN4	ABCB10
ADAMTS12				ADAMTS12	ACAD10			ADAMTS12	ADPRH			ADAMTS12	AGAP2			ADAMTS12	ADPRH			ADAMTS12	ABCB7
ADAMTS13				ADAMTS13	ACTA2			ADAMTS13	AFAP1L2			ADAMTS13	AGFG1			ADAMTS13	AFAP1L2			ADAMTS13	ABCD3
ADAMTS14				ADAMTS14	ACTG1P23			ADAMTS14	AGTR1			ADAMTS14	AGRN			ADAMTS14	AGTR1			ADAMTS14	ABCE1
ADAMTS15				ADAMTS15	ACTL7A			ADAMTS15	AHCYL1			ADAMTS15	AHCYL1			ADAMTS15	AHCYL1			ADAMTS15	ABCF1
ADAMTS16				ADAMTS16	ACTN1			ADAMTS16	AHNAK			ADAMTS16	AHI1			ADAMTS16	AHNAK			ADAMTS16	ABCF2
ADAMTS17				ADAMTS17	ACTR1A			ADAMTS17	AHR			ADAMTS17	AIMP2			ADAMTS17	AHR			ADAMTS17	ABCF3
ADAMTS19				ADAMTS19	ACTRT3			ADAMTS19	AHRR			ADAMTS19	AKAP13			ADAMTS19	AHRR			ADAMTS19	ABHD10
ADAMTS2				ADAMTS2	ACVR1B			ADAMTS2	AIF1			ADAMTS2	AKAP9			ADAMTS2	AIF1			ADAMTS2	ABHD12
ADAMTS4				ADAMTS4	ADAM12			ADAMTS4	AIM2			ADAMTS4	AKIRIN2			ADAMTS4	AIM2			ADAMTS4	ABHD13
ADAMTS6				ADAMTS6	ADAM15			ADAMTS6	AIMP1			ADAMTS6	AKT1			ADAMTS6	AIMP1			ADAMTS6	ABHD14A
ADAMTSL1				ADAMTSL1	ADAM29			ADAMTSL1	AIMP2			ADAMTSL1	AKT2			ADAMTSL1	AIMP2			ADAMTSL1	ABHD16A
ADAMTSL3				ADAMTSL3	ADAMTS13			ADAMTSL3	AIP			ADAMTSL3	AKTIP			ADAMTSL3	AIP			ADAMTSL3	ABHD4
ADAMTSL4				ADAMTSL4	ADAMTS16			ADAMTSL4	AJAP1			ADAMTSL4	ALDH1A1			ADAMTSL4	AJAP1			ADAMTSL4	ABHD8
ADAP2				ADAP2	ADAMTS17			ADAP2	AKAP12			ADAP2	ALK			ADAP2	AKAP12			ADAP2	ABI1
ADORA3				ADORA3	ADAMTS6			ADORA3	AKR1B1			ADORA3	ALL1			ADORA3	AKR1B1			ADORA3	ABT1
AEBP2				AEBP2	ADAMTS7P3			AEBP2	ALDH1A2			AEBP2	ANIB1			AEBP2	ALDH1A2			AEBP2	ACAD9
AGFG1				AGFG1	ADAR			AGFG1	ALOX15			AGFG1	ANP32C			AGFG1	ALOX15			AGFG1	ACADVL
ALDH1A1				ALDH1A1	ADAT1			ALDH1A1	ALOX15B			ALDH1A1	ANP32D			ALDH1A1	ALOX15B			ALDH1A1	ACAP3
ALK				ALK	ADCY2			ALK	ALPL			ALK	AQP1			ALK	ALPL			ALK	ACBD3
ALMS1				ALMS1	ADH			ALMS1	AMER1			ALMS1	AR			ALMS1	AMER1			ALMS1	ACBD5
ALPL				ALPL	ADH1B			ALPL	AMH			ALPL	ARAF			ALPL	AMH			ALPL	ACBD6
ANGPT1				ANGPT1	ADH1C			ANGPT1	ANAPC1			ANGPT1	ARHGEF1			ANGPT1	ANAPC1			ANGPT1	ACIN1
ANGPT4				ANGPT4	ADH6			ANGPT4	ANGPTL4			ANGPT4	ARHGEF2			ANGPT4	ANGPTL4			ANGPT4	ACLY
ANGPTL2				ANGPTL2	ADH7			ANGPTL2	ANP32A			ANGPTL2	ARHGEF5			ANGPTL2	ANP32A			ANGPTL2	ACOT13
ANXA2P2				ANXA2P2	ADHB8			ANXA2P2	ANXA1			ANXA2P2	ARID3A			ANXA2P2	ANXA1			ANXA2P2	ACOT8
ANXA9				ANXA9	ADIPOR1P1			ANXA9	ANXA7			ANXA9	ASCL1			ANXA9	ANXA7			ANXA9	ACOT9
APOC2				APOC2	ADNP			APOC2	APAF1			APOC2	ASPSCR1			APOC2	APAF1			APOC2	ACOX1
APTX				APTX	ADO			APTX	APC			APTX	ATF1			APTX	APC			APTX	ACOX3
ARFGAP2				ARFGAP2	ADRM1			ARFGAP2	APITD1			ARFGAP2	ATF3			ARFGAP2	APITD1			ARFGAP2	ACP1
ARFGEF2				ARFGEF2	ADSS			ARFGEF2	ARF1			ARFGEF2	AURKA			ARFGEF2	ARF1			ARFGEF2	ACSF3
ARHGAP1				ARHGAP1	AFG3L1P			ARHGAP1	ARG1			ARHGAP1	AXL			ARHGAP1	ARG1			ARHGAP1	ACSL3
ARHGAP20				ARHGAP20	AFM			ARHGAP20	ARHGAP29			ARHGAP20	BAALC			ARHGAP20	ARHGAP29			ARHGAP20	ACSS2
ARHGAP28				ARHGAP28	AFP			ARHGAP28	ARHGEF12			ARHGAP28	BAIAP2L1			ARHGAP28	ARHGEF12			ARHGAP28	ACTR10
ARHGEF10				ARHGEF10	AGAP7P			ARHGEF10	ARID1A			ARHGEF10	BANP			ARHGEF10	ARID1A			ARHGEF10	ACTR1A
ARHGEF19				ARHGEF19	AGER			ARHGEF19	ARID2			ARHGEF19	BARD1			ARHGEF19	ARID2			ARHGEF19	ACTR1B
ARHGEF3				ARHGEF3	AGPAT1			ARHGEF3	ARL11			ARHGEF3	BAX			ARHGEF3	ARL11			ARHGEF3	ACTR5
ARIH1				ARIH1	AGR3			ARIH1	ARL6IP5			ARIH1	BCAR4			ARIH1	ARL6IP5			ARIH1	ACTR8
ARTN				ARTN	AHR			ARTN	ARMC10			ARTN	BCKDHB			ARTN	ARMC10			ARTN	ACVR1
ASAP1				ASAP1	AIF1			ASAP1	ARMC5			ASAP1	BCL11A			ASAP1	ARMC5			ASAP1	ACVR1B
ASAP2				ASAP2	AIG1			ASAP2	ARNTL			ASAP2	BCL11B			ASAP2	ARNTL			ASAP2	ADCK2
ASCL1				ASCL1	AJ412031			ASCL1	ASCL1			ASCL1	BCL2			ASCL1	ASCL1			ASCL1	ADCK4
ASCL2				ASCL2	AK094674			ASCL2	ASS1			ASCL2	BCL2A1			ASCL2	ASS1			ASCL2	ADH5
ASTN1				ASTN1	AKT1			ASTN1	ASXL1			ASTN1	BCL2L1			ASTN1	ASXL1			ASTN1	ADI1
ATAD1				ATAD1	ALB			ATAD1	ATF3			ATAD1	BCL2L12			ATAD1	ATF3			ATAD1	ADIPOR1
ATF1				ATF1	ALDH1A2			ATF1	ATM			ATF1	BCL3			ATF1	ATM			ATF1	ADIPOR2
ATF6				ATF6	ALDH2			ATF6	ATMIN			ATF6	BCL6			ATF6	ATMIN			ATF6	ADK
AXL				AXL	ALS2CR12			AXL	ATR			AXL	BCL9			AXL	ATR			AXL	ADNP
BARHL1				BARHL1	ANKLE1			BARHL1	AXIN1			BARHL1	BCL9L			BARHL1	AXIN1			BARHL1	ADO
BARX1				BARX1	ANKRD16			BARX1	AXIN2			BARX1	BCR			BARX1	AXIN2			BARX1	ADPRH
BARX2				BARX2	ANKRD17			BARX2	AZGP1			BARX2	BIRC2			BARX2	AZGP1			BARX2	ADPRHL2
BASP1				BASP1	ANKRD30A			BASP1	BANP			BASP1	BIRC3			BASP1	BANP			BASP1	ADPRM
BDNF				BDNF	ANKS1A			BDNF	BAP1			BDNF	BIRC5			BDNF	BAP1			BDNF	ADSL
BHLHE22				BHLHE22	ANO7			BHLHE22	BARD1			BHLHE22	BLK			BHLHE22	BARD1			BHLHE22	AES
BHLHE40				BHLHE40	ANP32A			BHLHE40	BASP1			BHLHE40	BMI1			BHLHE40	BASP1			BHLHE40	AFF4
BHLHE41				BHLHE41	ANXA9			BHLHE41	BATF2			BHLHE41	BMP7			BHLHE41	BATF2			BHLHE41	AFTPH
BLK				BLK	AP1B1			BLK	BAX			BLK	BOC			BLK	BAX			BLK	AGFG1
BMP1				BMP1	AP4B1			BMP1	BBC3			BMP1	BRAF			BMP1	BBC3			BMP1	AGGF1
BMPR1B				BMPR1B	APCDD1			BMPR1B	BCL10			BMPR1B	BRD4			BMPR1B	BCL10			BMPR1B	AGPAT1
BNC2				BNC2	APOBEC3A			BNC2	BCL2L11			BNC2	BRF2			BNC2	BCL2L11			BNC2	AGPAT3
BOC				BOC	APOM			BOC	BCL6B			BOC	CABIN1			BOC	BCL6B			BOC	AGPAT6
BSX				BSX	AR			BSX	BCORL1			BSX	CAMK1D			BSX	BCORL1			BSX	AGPS
C10orf90				C10orf90	ARAP3			C10orf90	BCR			C10orf90	CAPG			C10orf90	BCR			C10orf90	AHCY
C12orf51				C12orf51	ARFRP1			C12orf51	BECN1			C12orf51	CARD11			C12orf51	BECN1			C12orf51	AHSA1
CD248				CD248	ARHGAP23			CD248	BEX2			CD248	CAV1			CD248	BEX2			CD248	AIMP1
CD40				CD40	ARHGEF10L			CD40	BHLHE41			CD40	CBFB			CD40	BHLHE41			CD40	AIP
CDC25C				CDC25C	ARHGEF5			CDC25C	BIK			CDC25C	CBL			CDC25C	BIK			CDC25C	AK2
CDC42SE1				CDC42SE1	ARID1B			CDC42SE1	BIN1			CDC42SE1	CBLB			CDC42SE1	BIN1			CDC42SE1	AK3
CDH1				CDH1	ARID5B			CDH1	BLCAP			CDH1	CBLL1			CDH1	BLCAP			CDH1	AKAP8
CDH10				CDH10	ARL3			CDH10	BLID			CDH10	CBX7			CDH10	BLID			CDH10	AKAP9
CDH11				CDH11	ARL4C			CDH11	BLM			CDH11	CBX8			CDH11	BLM			CDH11	AKIP1
CDH12				CDH12	ARL5B			CDH12	BLNK			CDH12	CCDC28A			CDH12	BLNK			CDH12	AKIRIN1
CDH13				CDH13	ARMC2			CDH13	BMF			CDH13	CCDC6			CDH13	BMF			CDH13	AKIRIN2
CDH15				CDH15	ARMC9			CDH15	BMP10			CDH15	CCNB1			CDH15	BMP10			CDH15	AKR1A1
CDH16				CDH16	ARNT			CDH16	BMP2			CDH16	CCNB2			CDH16	BMP2			CDH16	AKR7A2
CDH18				CDH18	ARRDC3			CDH18	BMP4			CDH18	CCND1			CDH18	BMP4			CDH18	AKT1
CDH19				CDH19	ARRDC3-AS1			CDH19	BMPR1A			CDH19	CCNE1			CDH19	BMPR1A			CDH19	AKT1S1
CDH2				CDH2	AS1			CDH2	BMPR2			CDH2	CCNL1			CDH2	BMPR2			CDH2	AKTIP
CDH20				CDH20	AS3MT			CDH20	BNIP3L			CDH20	CD24			CDH20	BNIP3L			CDH20	ALAD
CDH22				CDH22	ASCL2			CDH22	BRCA1			CDH22	CDC25A			CDH22	BRCA1			CDH22	ALDH3A2
CDH23				CDH23	ASH1L			CDH23	BRCA2			CDH23	CDC25C			CDH23	BRCA2			CDH23	ALDH9A1
CDH24				CDH24	ASIP			CDH24	BRD7			CDH24	CDC5L			CDH24	BRD7			CDH24	ALG11
CDH4				CDH4	ASXL2			CDH4	BRF1			CDH4	CDC6			CDH4	BRF1			CDH4	ALG5
CDH5				CDH5	ASZ1			CDH5	BRINP1			CDH5	CDH1			CDH5	BRINP1			CDH5	ALG8
CDH6				CDH6	ATE1			CDH6	BRMS1			CDH6	CDH17			CDH6	BRMS1			CDH6	ALG9
CDH7				CDH7	ATF1			CDH7	BRSK1			CDH7	CDK1			CDH7	BRSK1			CDH7	ALKBH1
CDH8				CDH8	ATF1P1			CDH8	BTG2			CDH8	CDK14			CDH8	BTG2			CDH8	ALKBH2
CDH9				CDH9	ATF6B			CDH9	BTG3			CDH9	CDK4			CDH9	BTG3			CDH9	ALKBH3
CDHR3				CDHR3	ATF7IP			CDHR3	BTG4			CDHR3	CDK5R2			CDHR3	BTG4			CDHR3	ALKBH5
CDHR5				CDHR5	ATG4B			CDHR5	BTK			CDHR5	CDK6			CDHR5	BTK			CDHR5	ALS2
CDK5RAP2				CDK5RAP2	ATM			CDK5RAP2	C2orf40			CDK5RAP2	CDK8			CDK5RAP2	C2orf40			CDK5RAP2	ALYREF
CDON				CDON	ATOH1			CDON	CABLES1			CDON	CDKN1A			CDON	CABLES1			CDON	AMBRA1
CELF1				CELF1	ATP1B2			CELF1	CACNA2D3			CELF1	CDKN1B			CELF1	CACNA2D3			CELF1	AMD1
CELF2				CELF2	ATP5EP2			CELF2	CADM1			CELF2	CDKN3			CELF2	CADM1			CELF2	ANAPC10
CELF3				CELF3	ATP5F1P4			CELF3	CADM2			CELF3	CDON			CELF3	CADM2			CELF3	ANAPC11
CELF4				CELF4	ATP5HP1			CELF4	CADM3			CELF4	CDX2			CELF4	CADM3			CELF4	ANAPC13
CELSR1				CELSR1	ATP5SL			CELSR1	CADM4			CELSR1	CEACAM6			CELSR1	CADM4			CELSR1	ANAPC15
CENPB				CENPB	ATP6V1A			CENPB	CAMK2N1			CENPB	CENPW			CENPB	CAMK2N1			CENPB	ANAPC16
CES2				CES2	ATP9B			CES2	CAMTA1			CES2	CFLAR			CES2	CAMTA1			CES2	ANAPC2
CHL1				CHL1	AX746803			CHL1	CAPG			CHL1	CHD1L			CHL1	CAPG			CHL1	ANAPC5
CIT				CIT	B4GALNT2			CIT	CASC1			CIT	CHIC1			CIT	CASC1			CIT	ANAPC7
CLDN10				CLDN10	B9D2			CLDN10	CASC2			CLDN10	CHL1			CLDN10	CASC2			CLDN10	ANKFY1
CLDN11				CLDN11	BABAM1			CLDN11	CASP2			CLDN11	CKS1B			CLDN11	CASP2			CLDN11	ANKH
CLMN				CLMN	BACH1			CLMN	CASP5			CLMN	CMC4			CLMN	CASP5			CLMN	ANKHD1
CLSTN2				CLSTN2	BAG6			CLSTN2	CASP8			CLSTN2	CNR2			CLSTN2	CASP8			CLSTN2	ANKHD1-EIF4EBP3
CMKLR1				CMKLR1	BAI3			CMKLR1	CAT			CMKLR1	CNTN2			CMKLR1	CAT			CMKLR1	ANKRD10
CNTFR				CNTFR	BAK1			CNTFR	CAV1			CNTFR	COPS3			CNTFR	CAV1			CNTFR	ANKRD17
CNTN1				CNTN1	BARX1			CNTN1	CBFA2T3			CNTN1	COPS5			CNTN1	CBFA2T3			CNTN1	ANKRD28
CNTN2				CNTN2	BARX2			CNTN2	CBL			CNTN2	CREB1			CNTN2	CBL			CNTN2	ANKRD39
CNTN3				CNTN3	BAT3			CNTN3	CBX5			CNTN3	CRK			CNTN3	CBX5			CNTN3	ANKRD46
CNTN4				CNTN4	BC039327			CNTN4	CCAR1			CNTN4	CRKL			CNTN4	CCAR1			CNTN4	ANO6
CNTN5				CNTN5	BC042052			CNTN5	CCAR2			CNTN5	CRLF2			CNTN5	CCAR2			CNTN5	ANP32A
CNTN6				CNTN6	BC050344			CNTN6	CCDC136			CNTN6	CROT			CNTN6	CCDC136			CNTN6	ANP32B
CNTNAP2				CNTNAP2	BCAR1			CNTNAP2	CCDC154			CNTNAP2	CRTC1			CNTNAP2	CCDC154			CNTNAP2	ANP32C
CNTNAP4				CNTNAP4	BCAS3			CNTNAP4	CCDC67			CNTNAP4	CRYAB			CNTNAP4	CCDC67			CNTNAP4	ANP32E
CNTNAP5				CNTNAP5	BCKDHB			CNTNAP5	CCNC			CNTNAP5	CSF1			CNTNAP5	CCNC			CNTNAP5	ANXA6
COBL				COBL	BCL2			COBL	CCNDBP1			COBL	CSF1R			COBL	CCNDBP1			COBL	ANXA7
COL11A1				COL11A1	BCL2L15			COL11A1	CD4			COL11A1	CSF3			COL11A1	CD4			COL11A1	AP1B1
CP				CP	BCL3			CP	CD44			CP	CSF3R			CP	CD44			CP	AP1G1
CRB1				CRB1	BCL6			CRB1	CD82			CRB1	CSNK2A1			CRB1	CD82			CRB1	AP1M1
CRB2				CRB2	BCYRN1			CRB2	CDC73			CRB2	CSNK2A2			CRB2	CDC73			CRB2	AP2A1
CREB1				CREB1	BICC1			CREB1	CDCP1			CREB1	CT45A1			CREB1	CDCP1			CREB1	AP2A2
CREB3L1				CREB3L1	BICD1			CREB3L1	CDH1			CREB3L1	CTBP2			CREB3L1	CDH1			CREB3L1	AP2M1
CREB3L2				CREB3L2	BIK			CREB3L2	CDH11			CREB3L2	CTGF			CREB3L2	CDH11			CREB3L2	AP2S1
CREB3L3				CREB3L3	BIRC2			CREB3L3	CDH13			CREB3L3	CTNNB1			CREB3L3	CDH13			CREB3L3	AP3B1
CREB3L4				CREB3L4	BIRC3			CREB3L4	CDH17			CREB3L4	CTNND2			CREB3L4	CDH17			CREB3L4	AP3D1
CREM				CREM	BLK			CREM	CDH4			CREM	CTSZ			CREM	CDH4			CREM	AP3M1
CRIP3				CRIP3	BMF			CRIP3	CDH5			CRIP3	CTTN			CRIP3	CDH5			CRIP3	AP3S1
CRNKL1				CRNKL1	BMI1P1			CRNKL1	CDK2			CRNKL1	CUL4A			CRNKL1	CDK2			CRNKL1	AP3S2
CSF1R				CSF1R	BMP2			CSF1R	CDK2AP1			CSF1R	CUL7			CSF1R	CDK2AP1			CSF1R	AP4B1
CTNNA2				CTNNA2	BMP4			CTNNA2	CDK6			CTNNA2	CUX1			CTNNA2	CDK6			CTNNA2	AP5M1
CTNND1				CTNND1	BNC2			CTNND1	CDKN1A			CTNND1	CXCL1			CTNND1	CDKN1A			CTNND1	APEH
CYFIP2				CYFIP2	BOC			CYFIP2	CDKN1B			CYFIP2	CXCL2			CYFIP2	CDKN1B			CYFIP2	APEX1
DACH1				DACH1	BOD1			DACH1	CDKN1C			DACH1	CXCL3			DACH1	CDKN1C			DACH1	APEX2
DAZAP1				DAZAP1	BOK			DAZAP1	CDKN2A			DAZAP1	CXCR4			DAZAP1	CDKN2A			DAZAP1	APH1A
DBF4				DBF4	BOK-AS1			DBF4	CDKN2B			DBF4	CYGB			DBF4	CDKN2B			DBF4	API5
DBX1				DBX1	BOLA2P3			DBX1	CDKN2C			DBX1	CYP24A1			DBX1	CDKN2C			DBX1	APIP
DCAF4				DCAF4	BPTF			DCAF4	CDO1			DCAF4	DAXX			DCAF4	CDO1			DCAF4	APOA1BP
DCAF4L2				DCAF4L2	BRAP			DCAF4L2	CDX2			DCAF4L2	DCD			DCAF4L2	CDX2			DCAF4L2	APOL2
DCBLD1				DCBLD1	BRCA2			DCBLD1	CEACAM1			DCBLD1	DCUN1D1			DCBLD1	CEACAM1			DCBLD1	APOOL
DCC				DCC	BRD9			DCC	CEBPA			DCC	DDB2			DCC	CEBPA			DCC	APOPT1
DCHS1				DCHS1	BRIP1			DCHS1	CEBPD			DCHS1	DDHD2			DCHS1	CEBPD			DCHS1	APPL2
DCHS2				DCHS2	BTBD11			DCHS2	CFTR			DCHS2	DDIT3			DCHS2	CFTR			DCHS2	APTX
DDR2				DDR2	BTLN2			DDR2	CHD1			DDR2	DDX6			DDR2	CHD1			DDR2	ARAF
DEPDC1B				DEPDC1B	BTNL2			DEPDC1B	CHD5			DEPDC1B	DEK			DEPDC1B	CHD5			DEPDC1B	ARCN1
DGKZ				DGKZ	BUD13			DGKZ	CHEK1			DGKZ	DIS3			DGKZ	CHEK1			DGKZ	ARF1
DIP2A				DIP2A	C10orf113			DIP2A	CHEK2			DIP2A	DLX5			DIP2A	CHEK2			DIP2A	ARF5
DIP2B				DIP2B	C10orf114			DIP2B	CHFR			DIP2B	DNPH1			DIP2B	CHFR			DIP2B	ARF6
DIP2C				DIP2C	C10orf18			DIP2C	CHST10			DIP2C	DPPA2			DIP2C	CHST10			DIP2C	ARFGAP2
DIS3				DIS3	C10orf32			DIS3	CHUK			DIS3	DPPA4			DIS3	CHUK			DIS3	ARFGAP3
DLK1				DLK1	C10orf32-AS3MT			DLK1	CIC			DLK1	DSG3			DLK1	CIC			DLK1	ARFGEF2
DLK2				DLK2	C10orf95			DLK2	CITED2			DLK2	DUSP12			DLK2	CITED2			DLK2	ARFIP1
DLL3				DLL3	C11orf93			DLL3	CIZ1			DLL3	DUSP26			DLL3	CIZ1			DLL3	ARFIP2
DNER				DNER	C12orf5			DNER	CLDN1			DNER	E2F1			DNER	CLDN1			DNER	ARFRP1
DOCK1				DOCK1	C12orf51			DOCK1	CLDN23			DOCK1	E2F3			DOCK1	CLDN23			DOCK1	ARHGAP35
DOCK10				DOCK10	C14orf118			DOCK10	CLU			DOCK10	E2F5			DOCK10	CLU			DOCK10	ARHGAP5
DOCK2				DOCK2	C14orf143			DOCK2	CMTM3			DOCK2	ECHS1			DOCK2	CMTM3			DOCK2	ARHGDIA
DOCK8				DOCK8	C16orf72			DOCK8	CMTM5			DOCK8	ECT2			DOCK8	CMTM5			DOCK8	ARHGEF10L
DSCAM				DSCAM	C17orf47			DSCAM	CNDP2			DSCAM	EEF1A1			DSCAM	CNDP2			DSCAM	ARHGEF11
DSCAML1				DSCAML1	C17orf62			DSCAML1	CNN1			DSCAML1	EEF1A2			DSCAML1	CNN1			DSCAML1	ARHGEF40
DST				DST	C17orf78			DST	CNOT3			DST	EEF1D			DST	CNOT3			DST	ARIH1
DTNA				DTNA	c18orf1			DTNA	CNTNAP2			DTNA	EGFR			DTNA	CNTNAP2			DTNA	ARIH2
DTNB				DTNB	C19orf61			DTNB	COPS2			DTNB	EIF3E			DTNB	COPS2			DTNB	ARIH2OS
DTX1				DTX1	C19orf62			DTX1	CPNE7			DTX1	EIF3I			DTX1	CPNE7			DTX1	ARL1
DTX3L				DTX3L	C1orf110			DTX3L	CREB3L1			DTX3L	EIF4E			DTX3L	CREB3L1			DTX3L	ARL14EP
DUSP10				DUSP10	C1orf127			DUSP10	CREBBP			DUSP10	EIF5A2			DUSP10	CREBBP			DUSP10	ARL5A
DUSP18				DUSP18	C2			DUSP18	CREM			DUSP18	ELAVL1			DUSP18	CREM			DUSP18	ARL6IP4
DUXA				DUXA	C20orf15			DUXA	CRNN			DUXA	ELF4			DUXA	CRNN			DUXA	ARL8A
DVL2				DVL2	C20orf151			DVL2	CSF2			DVL2	ELK1			DVL2	CSF2			DVL2	ARL8B
DVL3				DVL3	C20orf166			DVL3	CSMD1			DVL3	ELK3			DVL3	CSMD1			DVL3	ARMC1
EBI3				EBI3	C20orf166-AS1			EBI3	CSNK1A1			EBI3	ELL			EBI3	CSNK1A1			EBI3	ARMC10
EDIL3				EDIL3	C20orf187			EDIL3	CSRNP1			EDIL3	EML4			EDIL3	CSRNP1			EDIL3	ARMC5
EFEMP1				EFEMP1	C20orf195			EFEMP1	CST5			EFEMP1	EMSY			EFEMP1	CST5			EFEMP1	ARMC6
EFNA1				EFNA1	C20orf62			EFNA1	CST6			EFNA1	EN2			EFNA1	CST6			EFNA1	ARMC7
EFNA3				EFNA3	C22orf31			EFNA3	CTCF			EFNA3	ENTPD5			EFNA3	CTCF			EFNA3	ARMC8
EFNA5				EFNA5	C2orf16			EFNA5	CTCFL			EFNA5	EPCAM			EFNA5	CTCFL			EFNA5	ARMCX3
EFNB2				EFNB2	C2orf43			EFNB2	CTDSPL			EFNB2	EPHA2			EFNB2	CTDSPL			EFNB2	ARMCX5
EFNB3				EFNB3	C2orf48			EFNB3	CTGF			EFNB3	EPS8			EFNB3	CTGF			EFNB3	ARNT
EGF				EGF	C3orf21			EGF	CTNNA2			EGF	ERAS			EGF	CTNNA2			EGF	ARPC1A
EGFR				EGFR	C4A			EGFR	CTNNA3			EGFR	ERBB2			EGFR	CTNNA3			EGFR	ARPC2
EGR1				EGR1	C4B			EGR1	CTNNBIP1			EGR1	ERBB3			EGR1	CTNNBIP1			EGR1	ARPC5L
EGR2				EGR2	C5orf66			EGR2	CTNND1			EGR2	ERBB4			EGR2	CTNND1			EGR2	ARV1
EHBP1				EHBP1	C6orf10			EHBP1	CUL1			EHBP1	ERG			EHBP1	CUL1			EHBP1	ASB1
EHBP1L1				EHBP1L1	C6orf15			EHBP1L1	CUL2			EHBP1L1	ERGIC1			EHBP1L1	CUL2			EHBP1L1	ASB6
EIF2B4				EIF2B4	C6orf37			EIF2B4	CUL5			EIF2B4	ERVW-1			EIF2B4	CUL5			EIF2B4	ASB7
ELAVL1				ELAVL1	C6orf48			ELAVL1	CUX1			ELAVL1	ESPL1			ELAVL1	CUX1			ELAVL1	ASB8
ELAVL2				ELAVL2	C6orf72			ELAVL2	CXCL10			ELAVL2	ETS1			ELAVL2	CXCL10			ELAVL2	ASCC1
ELAVL4				ELAVL4	C6orf97			ELAVL4	CXCL12			ELAVL4	ETS2			ELAVL4	CXCL12			ELAVL4	ASCC3
EMCN				EMCN	C8orf37-AS1			EMCN	CXCL14			EMCN	ETV1			EMCN	CXCL14			EMCN	ASF1A
EMX1				EMX1	C9orf156			EMX1	CXCR2			EMX1	ETV3			EMX1	CXCR2			EMX1	ASH2L
EN2				EN2	C9orf3			EN2	CXXC4			EN2	ETV4			EN2	CXXC4			EN2	ASNA1
EPAS1				EPAS1	C9orf97			EPAS1	CXXC5			EPAS1	ETV6			EPAS1	CXXC5			EPAS1	ASNSD1
EPB49				EPB49	CABLES1			EPB49	CYB561D2			EPB49	EVI2A			EPB49	CYB561D2			EPB49	ASPSCR1
EPHA1				EPHA1	CABLES2			EPHA1	CYB5A			EPHA1	EVI5			EPHA1	CYB5A			EPHA1	ASUN
EPHA10				EPHA10	CACNA2D3			EPHA10	CYB5R2			EPHA10	EWSR1			EPHA10	CYB5R2			EPHA10	ASXL1
EPHA3				EPHA3	CADM1			EPHA3	CYGB			EPHA3	EZH2			EPHA3	CYGB			EPHA3	ATAD1
EPHA4				EPHA4	CALM2P1			EPHA4	CYLD			EPHA4	FAM189B			EPHA4	CYLD			EPHA4	ATAD3A
EPHA5				EPHA5	CARSP1			EPHA5	DAB2			EPHA5	FAM72A			EPHA5	DAB2			EPHA5	ATE1
EPHA6				EPHA6	CASC11			EPHA6	DAB2IP			EPHA6	FAM83D			EPHA6	DAB2IP			EPHA6	ATF1
EPHA7				EPHA7	CASC15			EPHA7	DACH1			EPHA7	FASN			EPHA7	DACH1			EPHA7	ATF2
EPHB1				EPHB1	CASC16			EPHB1	DACT1			EPHB1	FDPS			EPHB1	DACT1			EPHB1	ATF4
EPHB2				EPHB2	CASC17			EPHB2	DAPK1			EPHB2	FES			EPHB2	DAPK1			EPHB2	ATF6
EPHB3				EPHB3	CASC19			EPHB3	DAPK2			EPHB3	FEV			EPHB3	DAPK2			EPHB3	ATF7
EPHB4				EPHB4	CASC20			EPHB4	DAPK3			EPHB4	FEZF1			EPHB4	DAPK3			EPHB4	ATF7IP
EPHX2				EPHX2	CASC21			EPHX2	DCC			EPHX2	FGF10			EPHX2	DCC			EPHX2	ATG12
ERBB2				ERBB2	CASC8			ERBB2	DCDC2			ERBB2	FGF3			ERBB2	DCDC2			ERBB2	ATG13
ERBB3				ERBB3	CASP10			ERBB3	DCLRE1A			ERBB3	FGF4			ERBB3	DCLRE1A			ERBB3	ATG16L1
ERBB4				ERBB4	CASP8			ERBB4	DCN			ERBB4	FGF5			ERBB4	DCN			ERBB4	ATG2A
ERG				ERG	CAST			ERG	DCUN1D3			ERG	FGF6			ERG	DCUN1D3			ERG	ATG2B
ESAM				ESAM	CATSPER3			ESAM	DDB2			ESAM	FGF8			ESAM	DDB2			ESAM	ATG3
EVX2				EVX2	CBX6			EVX2	DDR2			EVX2	FGFR1			EVX2	DDR2			EVX2	ATG4B
F2				F2	CBX7			F2	DDX3X			F2	FGFR1OP			F2	DDX3X			F2	ATG4D
F5				F5	CBX8			F5	DDX58			F5	FGFR2			F5	DDX58			F5	ATG5
FAM13B				FAM13B	CCAT2			FAM13B	Dec-01			FAM13B	FGFR3			FAM13B	Dec-01			FAM13B	ATG7
FARP1				FARP1	CCDC117			FARP1	DEFB1			FARP1	FGFR4			FARP1	DEFB1			FARP1	ATIC
FAT1				FAT1	CCDC121			FAT1	DENND2D			FAT1	FGR			FAT1	DENND2D			FAT1	ATL2
FAT2				FAT2	CCDC170			FAT2	DFFA			FAT2	FHL2			FAT2	DFFA			FAT2	ATMIN
FAT3				FAT3	CCDC26			FAT3	DFNA5			FAT3	FIP1L1			FAT3	DFNA5			FAT3	ATOX1
FAT4				FAT4	CCDC88C			FAT4	DIABLO			FAT4	FLI1			FAT4	DIABLO			FAT4	ATP2C1
FBLN1				FBLN1	CCHCR1			FBLN1	DICER1			FBLN1	FLT3			FBLN1	DICER1			FBLN1	ATP5A1
FBLN2				FBLN2	CCND1			FBLN2	DIDO1			FBLN2	FNDC3B			FBLN2	DIDO1			FBLN2	ATP5B
FBLN5				FBLN5	CCND2			FBLN5	DIRAS1			FBLN5	FOS			FBLN5	DIRAS1			FBLN5	ATP5C1
FES				FES	CCND2-AS1			FES	DIRAS3			FES	FOSL1			FES	DIRAS3			FES	ATP5D
FGA				FGA	CCNE1			FGA	DKK1			FGA	FOXA1			FGA	DKK1			FGA	ATP5F1
FGB				FGB	CCR12P			FGB	DKK3			FGB	FOXG1			FGB	DKK3			FGB	ATP5G2
FGD3				FGD3	CD86			FGD3	DLC1			FGD3	FOXM1			FGD3	DLC1			FGD3	ATP5G3
FGF1				FGF1	CD9			FGF1	DLEC1			FGF1	FOXO1			FGF1	DLEC1			FGF1	ATP5H
FGF12				FGF12	CDC42			FGF12	DLEU1			FGF12	FOXP1			FGF12	DLEU1			FGF12	ATP5J
FGF14				FGF14	CDC42BPB			FGF14	DLEU2			FGF14	FOXQ1			FGF14	DLEU2			FGF14	ATP5J2
FGF18				FGF18	CDC91L1			FGF18	DLG1			FGF18	FRAT1			FGF18	DLG1			FGF18	ATP5J2-PTCD1
FGF19				FGF19	CDCA7			FGF19	DLK1			FGF19	FUBP1			FGF19	DLK1			FGF19	ATP5L
FGF2				FGF2	CDCA7L			FGF2	DMBT1			FGF2	FUS			FGF2	DMBT1			FGF2	ATP5O
FGF21				FGF21	CDH1			FGF21	DMD			FGF21	FYN			FGF21	DMD			FGF21	ATP5S
FGF3				FGF3	CDH8			FGF3	DMTF1			FGF3	FZD2			FGF3	DMTF1			FGF3	ATP5SL
FGF5				FGF5	CDK10			FGF5	DNAJA3			FGF5	GAB2			FGF5	DNAJA3			FGF5	ATP6AP1
FGF8				FGF8	CDKAL1			FGF8	DNAJB1			FGF8	GAEC1			FGF8	DNAJB1			FGF8	ATP6V0A2
FGFR1				FGFR1	CDKN1A			FGFR1	DNAJB4			FGFR1	GALNT10			FGFR1	DNAJB4			FGFR1	ATP6V0B
FGFR3				FGFR3	CDKN2A			FGFR3	DNAJC11			FGFR3	GALR2			FGFR3	DNAJC11			FGFR3	ATP6V0C
FGL1				FGL1	CDKN2A/B			FGL1	DND1			FGL1	GATA1			FGL1	DND1			FGL1	ATP6V0D1
FIGN				FIGN	CDKN2A-AS1			FIGN	DNMT1			FIGN	GATA6			FIGN	DNMT1			FIGN	ATP6V0E1
FLT1				FLT1	CDKN2B			FLT1	DNMT3A			FLT1	GFI1			FLT1	DNMT3A			FLT1	ATP6V1C1
FLT3				FLT3	CDKN2BAS			FLT3	DNMT3B			FLT3	GFI1B			FLT3	DNMT3B			FLT3	ATP6V1D
FN1				FN1	CDKN2B-AS1			FN1	DOK1			FN1	GLI1			FN1	DOK1			FN1	ATP6V1E1
FOXB2				FOXB2	CDNK2A			FOXB2	DOK2			FOXB2	GLI2			FOXB2	DOK2			FOXB2	ATP6V1F
FOXD3				FOXD3	CDSN			FOXD3	DOK3			FOXD3	GLI3			FOXD3	DOK3			FOXD3	ATP6V1G1
FOXF2				FOXF2	CDX2			FOXF2	DPH1			FOXF2	GLO1			FOXF2	DPH1			FOXF2	ATP6V1H
FOXJ1				FOXJ1	CDYL2			FOXJ1	DPP4			FOXJ1	GMNN			FOXJ1	DPP4			FOXJ1	ATPAF2
FOXJ3				FOXJ3	CEACAM21			FOXJ3	DSC3			FOXJ3	GNA12			FOXJ3	DSC3			FOXJ3	ATPIF1
FOXK2				FOXK2	CEBPE			FOXK2	DSP			FOXK2	GNA13			FOXK2	DSP			FOXK2	ATRAID
FOXL1				FOXL1	CENPE			FOXL1	DUSP1			FOXL1	GNAI2			FOXL1	DUSP1			FOXL1	ATRN
FOXL2				FOXL2	CEP57L1			FOXL2	DUSP22			FOXL2	GNAQ			FOXL2	DUSP22			FOXL2	ATXN10
FOXN2				FOXN2	CEP72			FOXN2	DUSP26			FOXN2	GNAS			FOXN2	DUSP26			FOXN2	ATXN1L
FOXN3				FOXN3	CEP85L			FOXN3	DUSP5			FOXN3	GOLPH3			FOXN3	DUSP5			FOXN3	ATXN2
FOXO1				FOXO1	CFB			FOXO1	DUSP6			FOXO1	GOPC			FOXO1	DUSP6			FOXO1	ATXN2L
FOXO3				FOXO3	CFDP1			FOXO3	DUSP9			FOXO3	GPAT4			FOXO3	DUSP9			FOXO3	ATXN7L3
FOXP1				FOXP1	CFL1			FOXP1	E2F1			FOXP1	GPM6A			FOXP1	E2F1			FOXP1	ATXN7L3B
FOXP2				FOXP2	CFL1P6			FOXP2	E2F2			FOXP2	GPM6B			FOXP2	E2F2			FOXP2	AUH
FOXR1				FOXR1	CFTR			FOXR1	E2F3			FOXR1	GPR132			FOXR1	E2F3			FOXR1	AUP1
FURIN				FURIN	CHD6			FURIN	EAF1			FURIN	GREM1			FURIN	EAF1			FURIN	AURKAIP1
FYN				FYN	CHEK2			FYN	EAF2			FYN	GRM1			FYN	EAF2			FYN	AXIN1
GAS6				GAS6	CHMP4C			GAS6	EBF3			GAS6	GSK3A			GAS6	EBF3			GAS6	AZI2
GBF1				GBF1	CHRNA2			GBF1	ECT2			GBF1	GSM1			GBF1	ECT2			GBF1	AZIN1
GBX1				GBX1	CHRNA3			GBX1	EDA2R			GBX1	H19			GBX1	EDA2R			GBX1	B3GALT6
GCM1				GCM1	CHRNA5			GCM1	EDNRB			GCM1	HAS1			GCM1	EDNRB			GCM1	B4GALT3
GDNF				GDNF	CHRNB4			GDNF	EED			GDNF	HAX1			GDNF	EED			GDNF	B4GALT5
GHR				GHR	CHST5			GHR	EEF1A1			GHR	HDAC1			GHR	EEF1A1			GHR	B4GALT7
GIT2				GIT2	CHST6			GIT2	EEF1E1			GIT2	HDGFRP2			GIT2	EEF1E1			GIT2	BABAM1
GLDN				GLDN	CHST9			GLDN	EFNA5			GLDN	HES6			GLDN	EFNA5			GLDN	BAD
GLI1				GLI1	CIITA			GLI1	EGLN1			GLI1	HHEX			GLI1	EGLN1			GLI1	BAG1
GLI2				GLI2	CKS1B			GLI2	EGLN3			GLI2	HLF			GLI2	EGLN3			GLI2	BAG4
GLI3				GLI3	CLDN11			GLI3	EGR1			GLI3	HMGA1			GLI3	EGR1			GLI3	BAG6
GLIS1				GLIS1	CLEC3A			GLIS1	EGR2			GLIS1	HMGA2			GLIS1	EGR2			GLIS1	BAHD1
GLIS3				GLIS3	CLK1			GLIS3	EHD3			GLIS3	HMGN5			GLIS3	EHD3			GLIS3	BANF1
GLRA3				GLRA3	CLK3			GLRA3	EHF			GLRA3	HNRNPA1			GLRA3	EHF			GLRA3	BAP1
GMIP				GMIP	CLPTM1L			GMIP	EI24			GMIP	HOTAIR			GMIP	EI24			GMIP	BAZ1B
GNA13				GNA13	CLPTML			GNA13	EIF3F			GNA13	HOTTIP			GNA13	EIF3F			GNA13	BBS4
GPM6A				GPM6A	CLSTN2			GPM6A	EMP1			GPM6A	HOXA1			GPM6A	EMP1			GPM6A	BCAP29
GPR37L1				GPR37L1	CMYC			GPR37L1	EMP2			GPR37L1	HOXA9			GPR37L1	EMP2			GPR37L1	BCAP31
GPR98				GPR98	CNNM2			GPR98	EPAS1			GPR98	HOXA-AS2			GPR98	EPAS1			GPR98	BCAS2
GRAP				GRAP	CNTLN			GRAP	EPB41			GRAP	HOXD13			GRAP	EPB41			GRAP	BCAT2
GRAP2				GRAP2	CNTN4			GRAP2	EPB41L3			GRAP2	HOXD9			GRAP2	EPB41L3			GRAP2	BCCIP
GRTP1				GRTP1	COL15A1			GRTP1	EPHA1			GRTP1	HRAS			GRTP1	EPHA1			GRTP1	BCKDHA
GSX2				GSX2	COL1A1			GSX2	EPHA2			GSX2	HSPA1A			GSX2	EPHA2			GSX2	BCKDK
HAPLN1				HAPLN1	COL6A3			HAPLN1	EPHA3			HAPLN1	HSPA4			HAPLN1	EPHA3			HAPLN1	BCL2L1
HAPLN3				HAPLN3	COLCA1			HAPLN3	EPHB2			HAPLN3	HSPA5			HAPLN3	EPHB2			HAPLN3	BCL2L13
HAPLN4				HAPLN4	COLCA2			HAPLN4	EPHB3			HAPLN4	HSPB1			HAPLN4	EPHB3			HAPLN4	BCL2L2-PABPN1
HECTD1				HECTD1	COPG2			HECTD1	EPHB4			HECTD1	HULC			HECTD1	EPHB4			HECTD1	BCL7B
HECW1				HECW1	COX11			HECW1	EPHB6			HECW1	ID1			HECW1	EPHB6			HECW1	BCLAF1
HECW2				HECW2	COX15			HECW2	ERBB4			HECW2	ID2			HECW2	ERBB4			HECW2	BCS1L
HELT				HELT	COX18			HELT	ERF			HELT	IDH1			HELT	ERF			HELT	BECN1
HEPHL1				HEPHL1	COX6B1P1			HEPHL1	ERRFI1			HEPHL1	IFNG			HEPHL1	ERRFI1			HEPHL1	BFAR
HERC2				HERC2	CPS1			HERC2	ESR1			HERC2	IGF1R			HERC2	ESR1			HERC2	BIRC2
HERC3				HERC3	CRAC1			HERC3	ESR2			HERC3	IGF2			HERC3	ESR2			HERC3	BIVM-ERCC5
HERC5				HERC5	CRP			HERC5	ESRP1			HERC5	IGF2BP1			HERC5	ESRP1			HERC5	BLMH
HERC6				HERC6	CRPP1			HERC6	ESRRB			HERC6	IKBKE			HERC6	ESRRB			HERC6	BLOC1S1
HES6				HES6	CRTC1			HES6	ETS2			HES6	IKZF1			HES6	ETS2			HES6	BLOC1S2
HES7				HES7	CSGALNACT1			HES7	ETV6			HES7	IL7R			HES7	ETV6			HES7	BLOC1S3
HESX1				HESX1	CSNK1A1			HESX1	EXT1			HESX1	ILK			HESX1	EXT1			HESX1	BLOC1S4
HEY2				HEY2	CSRNP3			HEY2	EXT2			HEY2	INPPL1			HEY2	EXT2			HEY2	BLOC1S6
HEYL				HEYL	CTBP2			HEYL	EXTL1			HEYL	INTS1			HEYL	EXTL1			HEYL	BLZF1
HIF1A				HIF1A	CTD-2194D22.4			HIF1A	EXTL2			HIF1A	INTS2			HIF1A	EXTL2			HIF1A	BMI1
HIF3A				HIF3A	CTDSPL			HIF3A	EXTL3			HIF3A	INTS3			HIF3A	EXTL3			HIF3A	BMS1
HLX				HLX	CTNNA2			HLX	EYA4			HLX	INTS4			HLX	EYA4			HLX	BNIP1
HNRNPA0				HNRNPA0	CTNNB1			HNRNPA0	EZH1			HNRNPA0	INTS5			HNRNPA0	EZH1			HNRNPA0	BNIP2
HNRNPD				HNRNPD	CTRB1			HNRNPD	EZH2			HNRNPD	INTS7			HNRNPD	EZH2			HNRNPD	BOD1
HOXA3				HOXA3	CTRB2			HOXA3	FABP3			HOXA3	INTS8			HOXA3	FABP3			HOXA3	BOLA1
HOXA4				HOXA4	CTSK			HOXA4	FADD			HOXA4	IRF2			HOXA4	FADD			HOXA4	BOLA3
HOXC10				HOXC10	CUBN			HOXC10	FAM172A			HOXC10	IRF4			HOXC10	FAM172A			HOXC10	BPGM
HOXC5				HOXC5	CUEDC2			HOXC5	FAM188A			HOXC5	IRS2			HOXC5	FAM188A			HOXC5	BPNT1
HOXC6				HOXC6	CUTC			HOXC6	FANCG			HOXC6	IST1			HOXC6	FANCG			HOXC6	BPTF
HOXC9				HOXC9	CUX1			HOXC9	FAS			HOXC9	ITGA3			HOXC9	FAS			HOXC9	BRAT1
HOXD12				HOXD12	CUX2			HOXD12	FAT1			HOXD12	ITK			HOXD12	FAT1			HOXD12	BRD2
HOXD13				HOXD13	CWC27			HOXD13	FAT4			HOXD13	JAK1			HOXD13	FAT4			HOXD13	BRD4
HSPD1				HSPD1	CXCR5			HSPD1	FBLN1			HSPD1	JAK2			HSPD1	FBLN1			HSPD1	BRD7
HSPE1				HSPE1	CXorf67			HSPE1	FBP1			HSPE1	JUN			HSPE1	FBP1			HSPE1	BRD9
IFRD1				IFRD1	CYCS			IFRD1	FBXL13			IFRD1	JUNB			IFRD1	FBXL13			IFRD1	BRE
IFRD2				IFRD2	CYP17A1			IFRD2	FBXO25			IFRD2	JUND			IFRD2	FBXO25			IFRD2	BRF1
IFT57				IFT57	CYP19A1			IFT57	FBXO31			IFT57	JUP			IFT57	FBXO31			IFT57	BRF2
IGF1R				IGF1R	CYP1A2			IGF1R	FBXO32			IGF1R	KAT6A			IGF1R	FBXO32			IGF1R	BRIX1
IGLON5				IGLON5	CYP1B1			IGLON5	FBXW7			IGLON5	KDM2A			IGLON5	FBXW7			IGLON5	BRK1
IGSF21				IGSF21	CYP21A1P			IGSF21	FER1L4			IGSF21	KDM4C			IGSF21	FER1L4			IGSF21	BRMS1
IGSF9B				IGSF9B	CYP21A2			IGSF9B	FH			IGSF9B	KDM5B			IGSF9B	FH			IGSF9B	BRPF1
IL11RA				IL11RA	CYS1			IL11RA	FHIT			IL11RA	KIAA0101			IL11RA	FHIT			IL11RA	BRPF3
IL16				IL16	DAB2			IL16	FHL1			IL16	KIAA1524			IL16	FHL1			IL16	BSDC1
IL2				IL2	DACT1			IL2	FLCN			IL2	KIF14			IL2	FLCN			IL2	BSG
IL31RA				IL31RA	DAZL			IL31RA	FLNA			IL31RA	KIT			IL31RA	FLNA			IL31RA	BTBD2
IL5RA				IL5RA	DBIL5P			IL5RA	FLT3			IL5RA	KLF2			IL5RA	FLT3			IL5RA	BTD
IL6R				IL6R	DCBLD1			IL6R	FOXA1			IL6R	KLF4			IL6R	FOXA1			IL6R	BTF3
INSL3				INSL3	DCC			INSL3	FOXA2			INSL3	KLF5			INSL3	FOXA2			INSL3	BUB3
INSR				INSR	DCLRE1B			INSR	FOXC1			INSR	KLF6			INSR	FOXC1			INSR	BZW1
INSRR				INSRR	DCST1			INSRR	FOXD3			INSRR	KLF8			INSRR	FOXD3			INSRR	C10orf12
IQSEC1				IQSEC1	DCST2			IQSEC1	FOXL2			IQSEC1	KMT2A			IQSEC1	FOXL2			IQSEC1	C10orf2
IRX4				IRX4	DDC			IRX4	FOXO1			IRX4	KRAS			IRX4	FOXO1			IRX4	C10orf76
ISM2				ISM2	DDHD1			ISM2	FOXO3			ISM2	KSR2			ISM2	FOXO3			ISM2	C10orf88
ISX				ISX	DDX52			ISX	FOXO4			ISX	LAMTOR5			ISX	FOXO4			ISX	C11orf1
ITGA2				ITGA2	DEC1,			ITGA2	FOXO6			ITGA2	LAPTM4B			ITGA2	FOXO6			ITGA2	C11orf24
ITGAL				ITGAL	DEF8			ITGAL	FOXP1			ITGAL	LCK			ITGAL	FOXP1			ITGAL	C11orf31
ITK				ITK	DIP2B			ITK	FOXP3			ITK	LCN2			ITK	FOXP3			ITK	C11orf57
ITM2B				ITM2B	DIRC3			ITM2B	FRK			ITM2B	LDHB			ITM2B	FRK			ITM2B	C11orf58
ITM2C				ITM2C	DKFZp761E198			ITM2C	FRS3			ITM2C	LEF1			ITM2C	FRS3			ITM2C	C11orf73
ITPKB				ITPKB	DLEU1			ITPKB	FUS			ITPKB	LETMD1			ITPKB	FUS			ITPKB	C11orf83
JAK1				JAK1	DLST			JAK1	FXN			JAK1	LHX1			JAK1	FXN			JAK1	C12orf10
JAK2				JAK2	DLX1			JAK2	FZR1			JAK2	LIN28A			JAK2	FZR1			JAK2	C12orf23
JARID2				JARID2	DLX2			JARID2	G0S2			JARID2	LIN28B			JARID2	G0S2			JARID2	C12orf29
JRKL				JRKL	DLX2-AS1			JRKL	GABARAP			JRKL	LMO1			JRKL	GABARAP			JRKL	C12orf44
JUB				JUB	DMRT1			JUB	GADD45A			JUB	LMO2			JUB	GADD45A			JUB	C12orf45
KATNAL2				KATNAL2	DMRTA1			KATNAL2	GADD45B			KATNAL2	LMO3			KATNAL2	GADD45B			KATNAL2	C12orf5
KDR				KDR	DNAH11			KDR	GADD45G			KDR	LMO4			KDR	GADD45G			KDR	C12orf52
KIAA1731				KIAA1731	DNAJC1			KIAA1731	GADD45GIP1			KIAA1731	LMX1B			KIAA1731	GADD45GIP1			KIAA1731	C12orf57
KIT				KIT	DNAJC5			KIT	GALR1			KIT	LSM1			KIT	GALR1			KIT	C12orf65
KLHL25				KLHL25	DOCK3			KLHL25	GANAB			KLHL25	LUADT1			KLHL25	GANAB			KLHL25	C12orf66
KLK2				KLK2	DOCK8			KLK2	GAS1			KLK2	MACC1			KLK2	GAS1			KLK2	C14orf1
KLK3				KLK3	DOM3Z			KLK3	GAS5			KLK3	MACROD1			KLK3	GAS5			KLK3	C14orf119
LCK				LCK	DPF1			LCK	GATA4			LCK	MAF			LCK	GATA4			LCK	C14orf142
LEUTX				LEUTX	DPM3			LEUTX	GATA5			LEUTX	MAFA			LEUTX	GATA5			LEUTX	C14orf166
LHX1				LHX1	DPP6			LHX1	GBP1			LHX1	MAFB			LHX1	GBP1			LHX1	C14orf2
LHX6				LHX6	DQ141194			LHX6	GGNBP2			LHX6	MAGEA11			LHX6	GGNBP2			LHX6	C14orf28
LHX8				LHX8	DQ515897			LHX8	GJA1			LHX8	MALAT1			LHX8	GJA1			LHX8	C15orf38-AP3S2
LHX9				LHX9	DTNB			LHX9	GJB2			LHX9	MALT1			LHX9	GJB2			LHX9	C15orf57
LINGO2				LINGO2	DTYMK			LINGO2	GKN1			LINGO2	MAML2			LINGO2	GKN1			LINGO2	C16orf13
LLGL2				LLGL2	DUSP10			LLGL2	GKN2			LLGL2	MAP3K7			LLGL2	GKN2			LLGL2	C16orf62
LMO1				LMO1	DUSP14			LMO1	GLI1			LMO1	MAP3K8			LMO1	GLI1			LMO1	C16orf72
LMO2				LMO2	DUSP23			LMO2	GLIPR1			LMO2	MAPRE1			LMO2	GLIPR1			LMO2	C16orf91
LMO3				LMO3	EBF1			LMO3	GLS2			LMO3	MAS1			LMO3	GLS2			LMO3	C17orf49
LMO4				LMO4	EBF2			LMO4	GLTSCR1			LMO4	MBD1			LMO4	GLTSCR1			LMO4	C17orf51
LMX1A				LMX1A	ECHDC1			LMX1A	GLTSCR2			LMX1A	MCC			LMX1A	GLTSCR2			LMX1A	C17orf58
LMX1B				LMX1B	ECT2L			LMX1B	GNAT1			LMX1B	MCF2			LMX1B	GNAT1			LMX1B	C17orf59
LRFN2				LRFN2	EEF1A2			LRFN2	GNB2L1			LRFN2	MCF2L			LRFN2	GNB2L1			LRFN2	C17orf70
LRFN4				LRFN4	EEFSEC			LRFN4	GNMT			LRFN4	MCL1			LRFN4	GNMT			LRFN4	C17orf85
LRFN5				LRFN5	EFCAB11			LRFN5	GORAB			LRFN5	MCTS1			LRFN5	GORAB			LRFN5	C18orf21
LRRN1				LRRN1	EFNA1			LRRN1	GPC3			LRRN1	MDM2			LRRN1	GPC3			LRRN1	C18orf25
LRRN2				LRRN2	EFNA3			LRRN2	GPC5			LRRN2	MDM4			LRRN2	GPC5			LRRN2	C18orf32
LRRN3				LRRN3	EFNA4			LRRN3	GPRC5A			LRRN3	MECOM			LRRN3	GPRC5A			LRRN3	C18orf8
LRTM2				LRTM2	EGFL8			LRTM2	GPX3			LRTM2	MEF2C			LRTM2	GPX3			LRTM2	C19orf43
LSAMP				LSAMP	EGFR			LSAMP	GREM1			LSAMP	MEFV			LSAMP	GREM1			LSAMP	C19orf53
LTBP1				LTBP1	EGLN3			LTBP1	GRIN2A			LTBP1	MEIS1			LTBP1	GRIN2A			LTBP1	C19orf60
LTBP2				LTBP2	EGOT			LTBP2	GSK3B			LTBP2	MERTK			LTBP2	GSK3B			LTBP2	C19orf70
LTBP4				LTBP4	EGR2			LTBP4	GSN			LTBP4	MET			LTBP4	GSN			LTBP4	C1GALT1
LYN				LYN	EHBP1			LYN	GSTP1			LYN	MFHAS1			LYN	GSTP1			LYN	C1QBP
MACF1				MACF1	EIF2AK			MACF1	GSTT1			MACF1	MFNG			MACF1	GSTT1			MACF1	C1orf109
MADD				MADD	EIF2AK4			MADD	GTPBP4			MADD	MIEN1			MADD	GTPBP4			MADD	C1orf122
MAML1				MAML1	EIF2S2			MAML1	GUCY2C			MAML1	MINA			MAML1	GUCY2C			MAML1	C1orf123
MAML2				MAML2	EIF3H			MAML2	H19			MAML2	MITF			MAML2	H19			MAML2	C1orf174
MAP4K3				MAP4K3	EIF4B			MAP4K3	H2AFX			MAP4K3	MKL2			MAP4K3	H2AFX			MAP4K3	C1orf43
MAPK1				MAPK1	ELK3			MAPK1	HACD4			MAPK1	MLANA			MAPK1	HACD4			MAPK1	C1orf50
MAPK10				MAPK10	ELL			MAPK10	HACE1			MAPK10	MLLT1			MAPK10	HACE1			MAPK10	C1orf52
MAPK11				MAPK11	ELL2			MAPK11	HBP1			MAPK11	MLLT11			MAPK11	HBP1			MAPK11	C20orf111
MAPK12				MAPK12	EMBP1			MAPK12	HCAR2			MAPK12	MLLT3			MAPK12	HCAR2			MAPK12	C20orf24
MAPK14				MAPK14	EMID1			MAPK14	HDAC1			MAPK14	MLLT4			MAPK14	HDAC1			MAPK14	C21orf2
MAPK15				MAPK15	ENTPD7			MAPK15	HDAC3			MAPK15	MMP12			MAPK15	HDAC3			MAPK15	C21orf33
MAPK3				MAPK3	EOMES			MAPK3	HECA			MAPK3	MMS22L			MAPK3	HECA			MAPK3	C21orf59
MAPK4				MAPK4	EPAS1			MAPK4	HEPACAM			MAPK4	MN1			MAPK4	HEPACAM			MAPK4	C22orf28
MAPK7				MAPK7	EPHA7			MAPK7	HIC1			MAPK7	MNAT1			MAPK7	HIC1			MAPK7	C22orf29
MAPK9				MAPK9	ERAP1			MAPK9	HIF1A			MAPK9	MOS			MAPK9	HIF1A			MAPK9	C22orf32
MAPKAPK2				MAPKAPK2	ERBB2IP			MAPKAPK2	HINT1			MAPKAPK2	MPL			MAPKAPK2	HINT1			MAPKAPK2	C2orf47
MAPKAPK5				MAPKAPK5	ERBB4			MAPKAPK5	HIPK2			MAPKAPK5	MPST			MAPKAPK5	HIPK2			MAPKAPK5	C2orf49
MAPKBP1				MAPKBP1	ERC2			MAPKBP1	HIRA			MAPKBP1	MRAS			MAPKBP1	HIRA			MAPKBP1	C2orf69
MAPRE3				MAPRE3	ERCC2			MAPRE3	HIVEP1			MAPRE3	MRE11A			MAPRE3	HIVEP1			MAPRE3	C2orf74
MATK				MATK	ERO1L			MATK	HIVEP3			MATK	MSI1			MATK	HIVEP3			MATK	C2orf76
MEGF10				MEGF10	ERVFRD-3			MEGF10	HLTF			MEGF10	MST1R			MEGF10	HLTF			MEGF10	C3orf17
MEGF11				MEGF11	ESR1			MEGF11	HNF4A			MEGF11	MTCP1			MEGF11	HNF4A			MEGF11	C3orf37
MEGF6				MEGF6	ESR2			MEGF6	HOMER2			MEGF6	MTDH			MEGF6	HOMER2			MEGF6	C3orf38
MEIS1				MEIS1	ETAA1			MEIS1	HOPX			MEIS1	MTOR			MEIS1	HOPX			MEIS1	C3orf58
MEIS2				MEIS2	ETFA			MEIS2	HOTS			MEIS2	MUC1			MEIS2	HOTS			MEIS2	C4orf27
MEP1B				MEP1B	ETS1			MEP1B	HOXB13			MEP1B	MUC4			MEP1B	HOXB13			MEP1B	C4orf3
MET				MET	ETV6			MET	HPGD			MET	MUM1			MET	HPGD			MET	C4orf52
MFAP4				MFAP4	EVI1			MFAP4	HRASLS2			MFAP4	MYB			MFAP4	HRASLS2			MFAP4	C5orf15
MFGE8				MFGE8	EWSR1			MFGE8	HRG			MFGE8	MYC			MFGE8	HRG			MFGE8	C5orf24
MICAL2				MICAL2	EXOC2			MICAL2	HSP90B1			MICAL2	MYCL			MICAL2	HSP90B1			MICAL2	C6orf1
MICAL3				MICAL3	EYS			MICAL3	HSPB7			MICAL3	MYCN			MICAL3	HSPB7			MICAL3	C6orf106
MICALCL				MICALCL	EZH2			MICALCL	HSPD1			MICALCL	MYD88			MICALCL	HSPD1			MICALCL	C6orf120
MICALL1				MICALL1	EZR			MICALL1	HTATIP2			MICALL1	NAAA			MICALL1	HTATIP2			MICALL1	C6orf136
MIXL1				MIXL1	FA2H			MIXL1	HTRA1			MIXL1	NANOG			MIXL1	HTRA1			MIXL1	C6orf226
MKNK2				MKNK2	FABP12			MKNK2	HTRA2			MKNK2	NANOGP8			MKNK2	HTRA2			MKNK2	C6orf47
MKX				MKX	FABP4			MKX	HTRA3			MKX	NBPF12			MKX	HTRA3			MKX	C6orf57
MMP16				MMP16	FABP5			MMP16	ID4			MMP16	NCOA3			MMP16	ID4			MMP16	C6orf62
MPPED1				MPPED1	FADS1			MPPED1	IDH1			MPPED1	NCOA4			MPPED1	IDH1			MPPED1	C6orf89
MPPED2				MPPED2	FADS2			MPPED2	IER3			MPPED2	NEAT1			MPPED2	IER3			MPPED2	C7orf25
MSH6				MSH6	FADS3			MSH6	IFI16			MSH6	NECTIN4			MSH6	IFI16			MSH6	C7orf26
MSI1				MSI1	FAM126B			MSI1	IFT88			MSI1	NEDD4			MSI1	IFT88			MSI1	C7orf49
MSI2				MSI2	FAM134C			MSI2	IGF1			MSI2	NEDD9			MSI2	IGF1			MSI2	C7orf50
MST1R				MST1R	FAM154A			MST1R	IGF2R			MST1R	NET1			MST1R	IGF2R			MST1R	C7orf55
MTMR3				MTMR3	FAM175A			MTMR3	IGFALS			MTMR3	NFIB			MTMR3	IGFALS			MTMR3	C7orf55-LUC7L2
MTMR4				MTMR4	FAM19A5			MTMR4	IGFBP3			MTMR4	NFKB2			MTMR4	IGFBP3			MTMR4	C7orf73
MTMR7				MTMR7	FAM208B			MTMR7	IGFBP4			MTMR7	NINL			MTMR7	IGFBP4			MTMR7	C8orf33
MTMR9				MTMR9	FAM227B			MTMR9	IGFBP5			MTMR9	NKX2-1			MTMR9	IGFBP5			MTMR9	C8orf40
MTSS1				MTSS1	FAM38B			MTSS1	IGFBP7			MTSS1	NME1			MTSS1	IGFBP7			MTSS1	C8orf59
MUC3A				MUC3A	FAM44B			MUC3A	IGFBPL1			MUC3A	NOTCH1			MUC3A	IGFBPL1			MUC3A	C8orf76
MYBPC3				MYBPC3	FAM46A			MYBPC3	IKZF1			MYBPC3	NOTCH4			MYBPC3	IKZF1			MYBPC3	C8orf82
MYCBP2				MYCBP2	FAM49A			MYCBP2	IKZF2			MYCBP2	NOV			MYCBP2	IKZF2			MYCBP2	C9orf123
MYOC				MYOC	FAM49B			MYOC	IKZF3			MYOC	NPM1			MYOC	IKZF3			MYOC	C9orf16
MYOM2				MYOM2	FAM57A			MYOM2	IL17A			MYOM2	NRAS			MYOM2	IL17A			MYOM2	C9orf37
NCAM1				NCAM1	FAM60DP			NCAM1	IL17RD			NCAM1	NSD1			NCAM1	IL17RD			NCAM1	C9orf64
NCAM2				NCAM2	FAM8A6P			NCAM2	IL24			NCAM2	NTRK1			NCAM2	IL24			NCAM2	C9orf69
NCAN				NCAN	FAM91A1			NCAN	ILK			NCAN	NTRK3			NCAN	ILK			NCAN	C9orf78
NCDN				NCDN	FARP2			NCDN	ING1			NCDN	NUAK2			NCDN	ING1			NCDN	C9orf89
NCK1				NCK1	FBN1			NCK1	ING2			NCK1	NUP214			NCK1	ING2			NCK1	CAB39
NCL				NCL	FBP1			NCL	ING3			NCL	NUP98			NCL	ING3			NCL	CALCOCO2
NEDD4				NEDD4	FBXL15			NEDD4	ING4			NEDD4	NUTM1			NEDD4	ING4			NEDD4	CALM1
NEDD4L				NEDD4L	FBXO18			NEDD4L	ING5			NEDD4L	OLR1			NEDD4L	ING5			NEDD4L	CALR
NEGR1				NEGR1	FBXO5			NEGR1	INPP4B			NEGR1	OTX2			NEGR1	INPP4B			NEGR1	CALU
NELL1				NELL1	FEN1			NELL1	INTS6			NELL1	PA2G4			NELL1	INTS6			NELL1	CAMTA1
NELL2				NELL2	FERMT2			NELL2	IQGAP2			NELL2	PADI2			NELL2	IQGAP2			NELL2	CAMTA2
NETO1				NETO1	FGF10			NETO1	IRF1			NETO1	PAK1			NETO1	IRF1			NETO1	CANT1
NETO2				NETO2	FGF19			NETO2	IRF3			NETO2	PAK7			NETO2	IRF3			NETO2	CANX
NEURL				NEURL	FGF23			NEURL	IRF4			NEURL	PARK7			NEURL	IRF4			NEURL	CAPN1
NEURL1B				NEURL1B	FGF3			NEURL1B	IRF5			NEURL1B	PARM1			NEURL1B	IRF5			NEURL1B	CAPN7
NEURL4				NEURL4	FGF4			NEURL4	IRF8			NEURL4	PATZ1			NEURL4	IRF8			NEURL4	CAPNS1
NEUROD4				NEUROD4	FGF6			NEUROD4	IRX1			NEUROD4	PAX2			NEUROD4	IRX1			NEUROD4	CAPRIN1
NEUROD6				NEUROD6	FGFR2			NEUROD6	ISG15			NEUROD6	PAX3			NEUROD6	ISG15			NEUROD6	CAPZA2
NFASC				NFASC	FGFR3			NFASC	ITGA5			NFASC	PAX4			NFASC	ITGA5			NFASC	CAPZB
NGEF				NGEF	FGFR3P3			NGEF	ITGA7			NGEF	PAX8			NGEF	ITGA7			NGEF	CARKD
NGF				NGF	FKBPL			NGF	ITGAV			NGF	PBK			NGF	ITGAV			NGF	CARS
NINJ2				NINJ2	FLAD1			NINJ2	ITGB1			NINJ2	PBX1			NINJ2	ITGB1			NINJ2	CARS2
NLGN1				NLGN1	FLJ40194			NLGN1	ITGB3			NLGN1	PBX2			NLGN1	ITGB3			NLGN1	CASC3
NNAT				NNAT	FLJ45803			NNAT	JDP2			NNAT	PCAT1			NNAT	JDP2			NNAT	CASC4
NOBOX				NOBOX	FLT3			NOBOX	JUP			NOBOX	PCAT5			NOBOX	JUP			NOBOX	CASP3
NPAS3				NPAS3	FMN1			NPAS3	KANK1			NPAS3	PDGFA			NPAS3	KANK1			NPAS3	CASP7
NPAS4				NPAS4	FOXE1			NPAS4	KAT5			NPAS4	PDGFB			NPAS4	KAT5			NPAS4	CASP9
NPNT				NPNT	FOXF1			NPNT	KCNRG			NPNT	PDGFRA			NPNT	KCNRG			NPNT	CBR4
NRCAM				NRCAM	FOXF2			NRCAM	KDM3A			NRCAM	PDGFRB			NRCAM	KDM3A			NRCAM	CBX3
NRG1				NRG1	FOXL1			NRG1	KDM3B			NRG1	PDZK1IP1			NRG1	KDM3B			NRG1	CBX5
NRG2				NRG2	FOXO3			NRG2	KDM5A			NRG2	PELP1			NRG2	KDM5A			NRG2	CC2D1A
NRG3				NRG3	FOXP1			NRG3	KDM6A			NRG3	PFN1P3			NRG3	KDM6A			NRG3	CC2D1B
NRG4				NRG4	FOXP4			NRG4	KDM8			NRG4	PIGU			NRG4	KDM8			NRG4	CCAR1
NRP1				NRP1	FOXP4-AS1			NRP1	KIF1B			NRP1	PIK3CA			NRP1	KIF1B			NRP1	CCBL1
NRXN1				NRXN1	FOXQ1			NRXN1	KIF7			NRXN1	PIK3R1			NRXN1	KIF7			NRXN1	CCDC12
NRXN2				NRXN2	FRMD6			NRXN2	KISS1			NRXN2	PIM1			NRXN2	KISS1			NRXN2	CCDC124
NRXN3				NRXN3	FRY			NRXN3	KL			NRXN3	PIM2			NRXN3	KL			NRXN3	CCDC127
NT5C2				NT5C2	FSTL5			NT5C2	KLF10			NT5C2	PIM3			NT5C2	KLF10			NT5C2	CCDC130
NT5E				NT5E	FTO			NT5E	KLF4			NT5E	PIR			NT5E	KLF4			NT5E	CCDC137
NTM				NTM	FUNDC2P4			NTM	KLF5			NTM	PITX2			NTM	KLF5			NTM	CCDC149
NTRK1				NTRK1	GABARAPL2			NTRK1	KLF6			NTRK1	PIWIL1			NTRK1	KLF6			NTRK1	CCDC174
NTRK2				NTRK2	GABBR1			NTRK2	KLK10			NTRK2	PLAC8			NTRK2	KLK10			NTRK2	CCDC22
NTRK3				NTRK3	GALC			NTRK3	KLK6			NTRK3	PLAG1			NTRK3	KLK6			NTRK3	CCDC23
NWD1				NWD1	GALNT14			NWD1	KMT2C			NWD1	PLAGL2			NWD1	KMT2C			NWD1	CCDC25
OAF				OAF	GALNT3			OAF	KRIT1			OAF	PLK1			OAF	KRIT1			OAF	CCDC47
ODZ2				ODZ2	GAS2L1			ODZ2	KRT19			ODZ2	PLXNB1			ODZ2	KRT19			ODZ2	CCDC50
ODZ3				ODZ3	GAS2L3			ODZ3	L3MBTL4			ODZ3	PML			ODZ3	L3MBTL4			ODZ3	CCDC51
ODZ4				ODZ4	GATA3			ODZ4	LAT2			ODZ4	PPARG			ODZ4	LAT2			ODZ4	CCDC59
OLFM2				OLFM2	GATA3-AS1			OLFM2	LATS1			OLFM2	PPM1D			OLFM2	LATS1			OLFM2	CCDC71
OLFM3				OLFM3	GATA5			OLFM3	LATS2			OLFM3	PPP1R10			OLFM3	LATS2			OLFM3	CCDC86
OLFM4				OLFM4	GBAP1			OLFM4	LEFTY1			OLFM4	PPP1R13L			OLFM4	LEFTY1			OLFM4	CCDC90A
OLFML1				OLFML1	GCSAML			OLFML1	LEFTY2			OLFML1	PPP1R14A			OLFML1	LEFTY2			OLFML1	CCDC92
OTP				OTP	GCSAML-AS1			OTP	LGALS7			OTP	PPP2R1A			OTP	LGALS7			OTP	CCDC94
OTX1				OTX1	GDF7			OTX1	LHX4			OTX1	PRAME			OTX1	LHX4			OTX1	CCM2
P2RY1				P2RY1	GDI2			P2RY1	LHX6			P2RY1	PRDM10			P2RY1	LHX6			P2RY1	CCNB1IP1
PAFAH1B1				PAFAH1B1	GDPD5			PAFAH1B1	LIFR			PAFAH1B1	PRDM12			PAFAH1B1	LIFR			PAFAH1B1	CCNDBP1
PAK2				PAK2	GEMIN4			PAK2	LIMA1			PAK2	PRDM13			PAK2	LIMA1			PAK2	CCNG1
PCDH15				PCDH15	GGCX			PCDH15	LIMD1			PCDH15	PRDM14			PCDH15	LIMD1			PCDH15	CCNH
PCDH8				PCDH8	GKN1			PCDH8	LIN9			PCDH8	PRDM15			PCDH8	LIN9			PCDH8	CCNK
PCDHA1				PCDHA1	GKN2			PCDHA1	LINC-PINT			PCDHA1	PRDM16			PCDHA1	LINC-PINT			PCDHA1	CCNL1
PCDHA10				PCDHA10	GLB1			PCDHA10	LITAF			PCDHA10	PRDM6			PCDHA10	LITAF			PCDHA10	CCNL2
PCDHA11				PCDHA11	GLG1			PCDHA11	LLGL1			PCDHA11	PRDM8			PCDHA11	LLGL1			PCDHA11	CCNY
PCDHA12				PCDHA12	GLOD4			PCDHA12	LMNTD1			PCDHA12	PRDM9			PCDHA12	LMNTD1			PCDHA12	CCPG1
PCDHA13				PCDHA13	GMCL1			PCDHA13	LOX			PCDHA13	PRKCA			PCDHA13	LOX			PCDHA13	CCT3
PCDHA2				PCDHA2	GMEB2			PCDHA2	LRIG1			PCDHA2	PRKCE			PCDHA2	LRIG1			PCDHA2	CCT4
PCDHA3				PCDHA3	GNAI2P1			PCDHA3	LRIG3			PCDHA3	PRKCI			PCDHA3	LRIG3			PCDHA3	CCT5
PCDHA4				PCDHA4	GNG2			PCDHA4	LRMP			PCDHA4	PRMT5			PCDHA4	LRMP			PCDHA4	CCT6A
PCDHA5				PCDHA5	GNGT2			PCDHA5	LRP1B			PCDHA5	PSIP1			PCDHA5	LRP1B			PCDHA5	CCT7
PCDHA6				PCDHA6	GNPNAT1			PCDHA6	LRRC3B			PCDHA6	PSMD10			PCDHA6	LRRC3B			PCDHA6	CCT8
PCDHA7				PCDHA7	GOLGA3			PCDHA7	LRRC4			PCDHA7	PTCH1			PCDHA7	LRRC4			PCDHA7	CD164
PCDHA8				PCDHA8	GOLPH3L			PCDHA8	LSAMP			PCDHA8	PTCH2			PCDHA8	LSAMP			PCDHA8	CD320
PCDHA9				PCDHA9	GOPC			PCDHA9	LTF			PCDHA9	PTK2B			PCDHA9	LTF			PCDHA9	CD46
PCDHAC1				PCDHAC1	GPATCH1			PCDHAC1	LXN			PCDHAC1	PTK7			PCDHAC1	LXN			PCDHAC1	CD63
PCDHAC2				PCDHAC2	GPC5			PCDHAC2	LZTS1			PCDHAC2	PTMA			PCDHAC2	LZTS1			PCDHAC2	CD81
PFKFB2				PFKFB2	GPN1			PFKFB2	MAD1L1			PFKFB2	PTP4A1			PFKFB2	MAD1L1			PFKFB2	CD82
PLAA				PLAA	GPR113			PLAA	MADD			PLAA	PTP4A2			PLAA	MADD			PLAA	CD99L2
PLCB2				PLCB2	GPR137C			PLCB2	MAL			PLCB2	PTP4A3			PLCB2	MAL			PLCB2	CDC123
PPM1A				PPM1A	GPR143			PPM1A	MAP2K4			PPM1A	PTPN11			PPM1A	MAP2K4			PPM1A	CDC16
PPM1E				PPM1E	GPR179			PPM1E	MAP3K4			PPM1E	PTTG1			PPM1E	MAP3K4			PPM1E	CDC23
PPM1F				PPM1F	GPR37			PPM1F	MAP3K8			PPM1F	PTTG1IP			PPM1F	MAP3K8			PPM1F	CDC27
PPM1G				PPM1G	GPRC5A			PPM1G	MAP4K1			PPM1G	PTTG2			PPM1G	MAP4K1			PPM1G	CDC37
PPM1J				PPM1J	GPRC6A			PPM1J	MAPK10			PPM1J	PVT1			PPM1J	MAPK10			PPM1J	CDC37L1
PPM1M				PPM1M	GPSM3			PPM1M	MAPK9			PPM1M	RAB11A			PPM1M	MAPK9			PPM1M	CDC40
PPP1CB				PPP1CB	GPX5			PPP1CB	MARCKS			PPP1CB	RAB18			PPP1CB	MARCKS			PPP1CB	CDC42
PPP1CC				PPP1CC	GPX6			PPP1CC	MARVELD1			PPP1CC	RAB22A			PPP1CC	MARVELD1			PPP1CC	CDC5L
PPP2R3A				PPP2R3A	GRAMD1B			PPP2R3A	MAT2A			PPP2R3A	RAB23			PPP2R3A	MAT2A			PPP2R3A	CDIP1
PPP2R4				PPP2R4	GRB10			PPP2R4	MAX			PPP2R4	RAB8A			PPP2R4	MAX			PPP2R4	CDIPT
PPTC7				PPTC7	GREM1			PPTC7	MBD4			PPTC7	RAC1			PPTC7	MBD4			PPTC7	CDK12
PRKAG2				PRKAG2	GRHL1			PRKAG2	MCC			PRKAG2	RAF1			PRKAG2	MCC			PRKAG2	CDK13
PRKCD				PRKCD	GRID1			PRKCD	MCM9			PRKCD	RALGDS			PRKCD	MCM9			PRKCD	CDK16
PRKCZ				PRKCZ	GRIK1			PRKCZ	MCPH1			PRKCZ	RAP1A			PRKCZ	MCPH1			PRKCZ	CDK2AP1
PSD				PSD	GRIN2A			PSD	MDC1			PSD	RARA			PSD	MDC1			PSD	CDK4
PSD3				PSD3	GRM4			PSD3	MEG3			PSD3	RASSF1			PSD3	MEG3			PSD3	CDK5RAP1
PTGER3				PTGER3	GRM7			PTGER3	MEN1			PTGER3	RBM14			PTGER3	MEN1			PTGER3	CDK8
PTK2B				PTK2B	GRP			PTK2B	MFSD2A			PTK2B	RBM15			PTK2B	MFSD2A			PTK2B	CDK9
PTP4A1				PTP4A1	GSDMC			PTP4A1	MIA			PTP4A1	RBM3			PTP4A1	MIA			PTP4A1	CDS2
PTPN14				PTPN14	GSTM1			PTPN14	MIA2			PTPN14	RBMY1A1			PTPN14	MIA2			PTPN14	CDV3
PTPRC				PTPRC	GSX1			PTPRC	MLH1			PTPRC	REL			PTPRC	MLH1			PTPRC	CDYL
PTPRD				PTPRD	GTF2H1			PTPRD	MLH3			PTPRD	RERE			PTPRD	MLH3			PTPRD	CEBPG
PTPRE				PTPRE	GTPBP5			PTPRE	MME			PTPRE	RET			PTPRE	MME			PTPRE	CEBPZ
PTPRF				PTPRF	GUCY1A2			PTPRF	MNT			PTPRF	RFC3			PTPRF	MNT			PTPRF	CECR5
PTPRG				PTPRG	H2AFY			PTPRG	MOB1A			PTPRG	RGL4			PTPRG	MOB1A			PTPRG	CELF1
PTPRK				PTPRK	HAGLR			PTPRK	MOB1B			PTPRK	RGR			PTPRK	MOB1B			PTPRK	CENPB
PTPRM				PTPRM	HAO1			PTPRM	MRVI1			PTPRM	RHO			PTPRM	MRVI1			PTPRM	CENPT
PTPRN2				PTPRN2	HAP1			PTPRN2	MSH2			PTPRN2	RHOA			PTPRN2	MSH2			PTPRN2	CEP104
PTPRO				PTPRO	HAPLN1			PTPRO	MSMB			PTPRO	RHOC			PTPRO	MSMB			PTPRO	CEP57
PTPRS				PTPRS	HBS1L			PTPRS	MST1			PTPRS	RING1			PTPRS	MST1			PTPRS	CEP63
PTPRT				PTPRT	HCG22			PTPRT	MST1R			PTPRT	RINT1			PTPRT	MST1R			PTPRT	CERK
PVRL3				PVRL3	HCG23			PVRL3	MT1DP			PVRL3	RIT1			PVRL3	MT1DP			PVRL3	CERS2
RABGAP1L				RABGAP1L	HCG26			RABGAP1L	MT1F			RABGAP1L	RNF43			RABGAP1L	MT1F			RABGAP1L	CGGBP1
RALGAPA1				RALGAPA1	HCG4P4			RALGAPA1	MT1G			RALGAPA1	ROCK1			RALGAPA1	MT1G			RALGAPA1	CHAMP1
RALGAPA2				RALGAPA2	HCG4P5			RALGAPA2	MT1M			RALGAPA2	ROS1			RALGAPA2	MT1M			RALGAPA2	CHCHD1
RALGPS1				RALGPS1	HCN1			RALGPS1	MT2A			RALGPS1	RPL23			RALGPS1	MT2A			RALGPS1	CHCHD2
RANBP1				RANBP1	HCN3			RANBP1	MTAP			RANBP1	RRAS			RANBP1	MTAP			RANBP1	CHCHD3
RANGAP1				RANGAP1	HDLBP			RANGAP1	MTSS1			RANGAP1	RRAS2			RANGAP1	MTSS1			RANGAP1	CHCHD4
RAPGEF4				RAPGEF4	HEATR3			RAPGEF4	MTUS1			RAPGEF4	RSF1			RAPGEF4	MTUS1			RAPGEF4	CHCHD5
RASA2				RASA2	HECTD4			RASA2	MUS81			RASA2	RUNX1			RASA2	MUS81			RASA2	CHCHD7
RASA3				RASA3	HECW1			RASA3	MXI1			RASA3	RUNX1T1			RASA3	MXI1			RASA3	CHD1L
RCAN1				RCAN1	HEL308			RCAN1	MYBBP1A			RCAN1	RUNX3			RCAN1	MYBBP1A			RCAN1	CHD4
RGS6				RGS6	HELQ			RGS6	MYH9			RGS6	S100A4			RGS6	MYH9			RGS6	CHD8
ROBO2				ROBO2	HEMGN			ROBO2	MYO18B			ROBO2	S100A7			ROBO2	MYO18B			ROBO2	CHERP
ROR2				ROR2	HERC2			ROR2	MYO1A			ROR2	S100A8			ROR2	MYO1A			ROR2	CHID1
SAPS3				SAPS3	HEY2			SAPS3	MZB1			SAPS3	SAG			SAPS3	MZB1			SAPS3	CHKB
SCRIB				SCRIB	HHLA1			SCRIB	NAPEPLD			SCRIB	SALL4			SCRIB	NAPEPLD			SCRIB	CHMP1A
SDK1				SDK1	HIGD1AP6			SDK1	NBN			SDK1	SART3			SDK1	NBN			SDK1	CHMP2A
SDK2				SDK2	HIPK1			SDK2	NCOA4			SDK2	SATB1			SDK2	NCOA4			SDK2	CHMP2B
SGSM1				SGSM1	HLA-A			SGSM1	NCOA5			SGSM1	SBSN			SGSM1	NCOA5			SGSM1	CHMP4A
SGSM3				SGSM3	HLA-B			SGSM3	NDN			SGSM3	SEA			SGSM3	NDN			SGSM3	CHMP4B
SIPA1L1				SIPA1L1	HLA-C			SIPA1L1	NDRG1			SIPA1L1	SEC62			SIPA1L1	NDRG1			SIPA1L1	CHMP5
SIPA1L2				SIPA1L2	HLA-DOB			SIPA1L2	NDRG2			SIPA1L2	SEPT9			SIPA1L2	NDRG2			SIPA1L2	CHMP6
SPDYA				SPDYA	HLA-DQ			SPDYA	NDRG4			SPDYA	SERTAD1			SPDYA	NDRG4			SPDYA	CHP1
SRGAP3				SRGAP3	HLA-DQA1			SRGAP3	NDST4			SRGAP3	SERTAD2			SRGAP3	NDST4			SRGAP3	CHPT1
TAB1				TAB1	HLA-DQA2			TAB1	NEDD4			TAB1	SERTAD3			TAB1	NEDD4			TAB1	CHRAC1
TBC1D1				TBC1D1	HLA-DQB1			TBC1D1	NEDD4L			TBC1D1	SET			TBC1D1	NEDD4L			TBC1D1	CHST12
TBC1D12				TBC1D12	HLA-DQB2			TBC1D12	NEURL1			TBC1D12	SETBP1			TBC1D12	NEURL1			TBC1D12	CHST7
TBC1D13				TBC1D13	HLA-DR			TBC1D13	NF1			TBC1D13	SETDB1			TBC1D13	NF1			TBC1D13	CHTOP
TBC1D15				TBC1D15	HLA-DRA			TBC1D15	NF2			TBC1D15	SFPQ			TBC1D15	NF2			TBC1D15	CHUK
TBC1D19				TBC1D19	HLA-DRB1			TBC1D19	NFATC2			TBC1D19	SGK1			TBC1D19	NFATC2			TBC1D19	CHURC1
TBC1D29				TBC1D29	HLA-DRB5			TBC1D29	NFKB1			TBC1D29	SIRT1			TBC1D29	NFKB1			TBC1D29	CHURC1-FNTB
TBC1D3G				TBC1D3G	HLA-DRB6			TBC1D3G	NGFR			TBC1D3G	SIRT6			TBC1D3G	NGFR			TBC1D3G	CIAO1
TBC1D5				TBC1D5	HLA-DRB9			TBC1D5	NINJ1			TBC1D5	SIX1			TBC1D5	NINJ1			TBC1D5	CIB1
TBC1D9B				TBC1D9B	HLA-F			TBC1D9B	NIT2			TBC1D9B	SKI			TBC1D9B	NIT2			TBC1D9B	CIC
TEK				TEK	HLA-U			TEK	NKX2-8			TEK	SKIL			TEK	NKX2-8			TEK	CINP
TIMP2				TIMP2	HMGB3P11			TIMP2	NKX3-1			TIMP2	SKP2			TIMP2	NKX3-1			TIMP2	CIR1
TNNC1				TNNC1	HMPS			TNNC1	NME1			TNNC1	SLC12A5			TNNC1	NME1			TNNC1	CIRH1A
TNR				TNR	HNF1A			TNR	NNAT			TNR	SLC3A2			TNR	NNAT			TNR	CISD1
UBLCP1				UBLCP1	HNF1B			UBLCP1	NOL7			UBLCP1	SMO			UBLCP1	NOL7			UBLCP1	CISD2
VCP				VCP	HNF4G			VCP	NOTCH1			VCP	SMR3B			VCP	NOTCH1			VCP	CISD3
VPS29				VPS29	HNRNPA1P41			VPS29	NOTCH2			VPS29	SMURF1			VPS29	NOTCH2			VPS29	CKAP4
					HOXB1				NOTCH3				SNAI1				NOTCH3				CLCC1
					HOXB13				NOV				SNCG				NOV				CLCN3
					HOXB2				NPAS2				SNORA59A				NPAS2				CLCN7
					HOXD1				NPM1				SNORA80E				NPM1				CLINT1
					HOXD3				NPRL2				SOX2				NPRL2				CLK3
					HPGDS				NR0B2				SOX4				NR0B2				CLNS1A
					HPSE2				NR1I2				SPAG9				NR1I2				CLOCK
					HRH3				NR2C2				SPARC				NR2C2				CLP1
					HSCB				NR4A1				SPATA4				NR4A1				CLPP
					HsG57825				NR4A3				SPI1				NR4A3				CLPTM1
					HSPA12A				NRBP1				SPRY2				NRBP1				CLPTM1L
					HSPD1P15				NRCAM				SQSTM1				NRCAM				CLPX
					hTERT				NRF1				SRC				NRF1				CLTA
					HTR3B				NRSN2				SREBF1				NRSN2				CLTB
					HTR3C				NTRK3				SRSF1				NTRK3				CLTC
					HTR5A				NUAK1				SRSF2				NUAK1				CMAS
					HYKK				NUMB				SRSF3				NUMB				CMC1
					IFNL3				NUP98				SRSF6				NUP98				CMC2
					IFNL4				NUPR1				SS18				NUPR1				CMC4
					IGF2				OLFM4				SSX1				OLFM4				CMPK1
					IGF2AS				ONECUT1				SSX2				ONECUT1				CNBP
					IGF2BP1				OPCML				SSX2B				OPCML				CNIH
					IKZF1				OSCP1				STAT3				OSCP1				CNIH4
					IL13				OSGIN1				STIL				OSGIN1				CNNM2
					IL1RAP				PACRG				STMN1				PACRG				CNNM3
					IL4				PAEP				STRA6				PAEP				CNOT1
					IMPA1				PAFAH1B1				STYK1				PAFAH1B1				CNOT11
					INHBB				PAIP2				SUZ12				PAIP2				CNOT2
					INS				PALB2				SWAP70				PALB2				CNOT3
					INSIG1				PANO1				SYK				PANO1				CNOT4
					INTS10				PANX2				SYT1				PANX2				CNOT7
					IRF4				PARK2				TAC1				PARK2				CNST
					IRX4				PARK7				TACSTD2				PARK7				COA1
					ISYNA1				PARP1				TAF1				PARP1				COA3
					ITGA6				PAWR				TAF15				PAWR				COA4
					ITGA9				PAX4				TAL1				PAX4				COA5
					ITPR1				PAX5				TAL2				PAX5				COA6
					ITPR2				PAX6				TALDO1				PAX6				COASY
					ITSN2				PBRM1				TAZ				PBRM1				COG1
					JAG1				PCDH10				TBC1D1				PCDH10				COG2
					JAK2				PCDH17				TBC1D15				PCDH17				COG3
					JARID2				PCDH8				TBC1D3				PCDH8				COG4
					JAZF1				PCDH9				TBC1D3C				PCDH9				COG7
					JUP				PCDHGC3				TBC1D7				PCDHGC3				COG8
					KARS				PCGF2				TBX2				PCGF2				COMMD1
					KATNA1				PDCD4				TBX3				PDCD4				COMMD10
					KCNA3				PDCD5				TCF3				PDCD5				COMMD3
					KCNC4				PDGFRL				TCL1A				PDGFRL				COMMD3-BMI1
					KCNE4				PDLIM4				TCL1B				PDLIM4				COMMD5
					KCNH1				PDS5B				TCL6				PDS5B				COMMD6
					KCNMB2				PDSS2				TCP1				PDSS2				COMMD7
					KCNMB2-AS1				PDX1				TEC				PDX1				COMMD9
					KCNN3				PEA15				TFCP2				PEA15				COMT
					KCNN4				PEBP1				TFE3				PEBP1				COPA
					KCNQ3				PEG3				TFG				PEG3				COPB1
					KHDRBS2				PER2				TGFB1				PER2				COPB2
					KIAA0825				PF4				TGM3				PF4				COPE
					KIAA1467				PFN1				THRA				PFN1				COPG1
					KIAA1516				PGR				TINCR				PGR				COPS2
					KIAA1752				PGRMC2				TKTL1				PGRMC2				COPS3
					KIAA2018				PHACTR4				TLE1				PHACTR4				COPS4
					KIF1B				PHB				TLX1				PHB				COPS5
					KIF3C				PHC3				TMEM140				PHC3				COPS6
					KITLG				PHF6				TMPOP2				PHF6				COPS7A
					KLF11				PHLDA2				TMPRSS2				PHLDA2				COPS7B
					KLF12				PHLDA3				TNFRSF1B				PHLDA3				COPS8
					KLF14				PHLPP1				TNS4				PHLPP1				COPZ1
					KLF4				PHLPP2				TP63				PHLPP2				COQ10B
					KLF5				PHOX2A				TP73				PHOX2A				COQ2
					KLHL18				PIAS1				TPD52				PIAS1				COQ4
					KLK2				PIN1				TPR				PIN1				COQ5
					KLK3				PINX1				TRAF6				PINX1				COQ6
					KREMEN1				PIWIL2				TRE17				PIWIL2				CORO1C
					KRT18P13				PKD1				TREH				PKD1				COX11
					KRT18P28				PKNOX1				TRIB1				PKNOX1				COX14
					KRT18P32				PLA2G16				TRIB2				PLA2G16				COX15
					KRT18P42				PLA2G2A				TRIM28				PLA2G2A				COX16
					KRT5				PLA2G7				TRIM32				PLA2G7				COX19
					KRT78				PLA2R1				TRIM8				PLA2R1				COX20
					KRT8				PLAGL1				TRIO				PLAGL1				COX4I1
					KRT8P22				PLCB3				TRIP6				PLCB3				COX5B
					KRTHB5				PLCD1				TSPAN1				PLCD1				COX6B1
					LACE1				PLCE1				TSPY1				PLCE1				COX6C
					LAMA1				PLD1				TWIST1				PLD1				COX7A2
					LAMA5				PLEKHO1				TXN				PLEKHO1				COX7A2L
					LAMC1				PLK1				TYMS				PLK1				COX7C
					LAMC3				PLK2				TYRP1				PLK2				COX8A
					LARP4				PLK5				UBE2C				PLK5				CPD
					LARP7P4				PLXNC1				UBE3C				PLXNC1				CPNE1
					LASS2				PML				UCA1				PML				CPNE2
					LCN1P2				PNN				UCHL1				PNN				CPNE3
					LDAH				POU2F3				UHRF1				POU2F3				CPOX
					LDHD				POU6F2				URI1				POU6F2				CPSF2
					LDLRAD4				PPARA				USP22				PPARA				CPSF3L
					LENEP				PPARG				USP4				PPARG				CPSF4
					LGR6				PPM1A				USP6				PPM1A				CPSF6
					LHPP				PPM1L				VAV1				PPM1L				CPSF7
					LILRA3				PPP1CA				VAV2				PPP1CA				CRADD
					LILRA5				PPP1R1B				VAV3				PPP1R1B				CRBN
					LIMA1				PPP2CA				VIM				PPP2CA				CRCP
					LIME1				PPP2CB				WAPL				PPP2CB				CREB3
					LINC-PINT				PPP2R1B				WHSC1				PPP2R1B				CREBZF
					LINGO2				PPP2R2C				WHSC1L1				PPP2R2C				CREG1
					LIPC				PPP2R4				WISP1				PPP2R4				CRELD1
					LIPG				PPP2R5C				WNT1				PPP2R5C				CRIPAK
					LITAF				PPP3CC				WNT10A				PPP3CC				CRIPT
					LMO4				PRDM1				WNT10B				PRDM1				CRK
					LMTK2				PRDM11				WNT2				PRDM11				CRKL
					lnc-POLR3G-4				PRDM2				WNT3				PRDM2				CRLS1
					LNX2				PRDM4				WNT5A				PRDM4				CRNKL1
					LPCAT1				PRDM5				WT1				PRDM5				CRTC2
					LPP				PRICKLE1				WWTR1				PRICKLE1				CRY2
					LPXN				PRKAA1				XCL1				PRKAA1				CSGALNACT2
					LRFN2				PRKAA2				XIAP				PRKAA2				CSNK1A1
					LRIG1				PRKAR1A				YAP1				PRKAR1A				CSNK1A1L
					LRRC31				PRKCB				YBX1				PRKCB				CSNK1D
					LRRC34				PRKCD				YEATS4				PRKCD				CSNK1G3
					LRRN2				PRKCDBP				YES1				PRKCDBP				CSNK2A3
					LSAMP				PRKCE				YWHAG				PRKCE				CSNK2B
					LSP1				PRODH				YWHAQ				PRODH				CSRP2BP
					LTA4H				PROX1				YWHAZ				PROX1				CST3
					LTB				PRR5				YY1				PRR5				CSTB
					LYPD5				PTCH1				YY1AP1				PTCH1				CSTF1
					LYPD6				PTCH2				ZBTB16				PTCH2				CSTF2T
					MACF1				PTCSC3				ZBTB7A				PTCSC3				CTAGE5
					MAD1L1				PTEN				ZEB1-AS1				PTEN				CTBP1
					MAFTRR				PTENP1				ZFAND4				PTENP1				CTCF
					MAGI2				PTGDR				ZFAS1				PTGDR				CTDSP2
					MALRD1				PTPN1				ZIC2				PTPN1				CTNNA1
					MAP1LC3B2				PTPN11				ZMYM2				PTPN11				CTNNB1
					MAP3K1				PTPN12				ZNF217				PTPN12				CTNNBIP1
					MARCH8,				PTPN13				ZNF268				PTPN13				CTNNBL1
					MARK2P12				PTPN2				ZNF703				PTPN2				CTNND1
					MBIP				PTPN23				ZNHIT6				PTPN23				CTSA
					MC1R				PTPN6								PTPN6				CTSD
					MCF2L				PTPRC								PTPRC				CTTN
					MCL1				PTPRD								PTPRD				CTU2
					MCM3AP				PTPRJ								PTPRJ				CUEDC2
					MCUR1				PTPRK								PTPRK				CUL1
					MDFI				PTPRT								PTPRT				CUL2
					MDM4				PWAR4								PWAR4				CUL4A
					MDS1				PYCARD								PYCARD				CUL4B
					MECOM				PYHIN1								PYHIN1				CUL5
					MED13L				RAB25								RAB25				CUTA
					MERIT40				RAB7A								RAB7A				CUX1
					METAP1				RAD23B								RAD23B				CWC15
					METAP1D				RAD51C								RAD51C				CWC22
					METTL4				RANBP9								RANBP9				CWC25
					MGAT5B				RAP1A								RAP1A				CXXC1
					MICA				RAP1GAP								RAP1GAP				CXXC5
					MICB				RARB								RARB				CXorf40A
					MICC				RARRES3								RARRES3				CXorf40B
					MIER2				RASAL1								RASAL1				CXorf56
					MIER3				RASAL2								RASAL2				CYB5B
					MIPEP				RASL10A								RASL10A				CYB5D2
					MIPEPP2				RASL10B								RASL10B				CYB5R3
					MKL1				RASL11A								RASL11A				CYC1
					MKLN1				RASSF1								RASSF1				CYFIP1
					MLKL				RASSF10								RASSF10				CYHR1
					MLLT10				RASSF2								RASSF2				CYP2U1
					MLPH				RASSF3								RASSF3				D2HGDH
					MMADHC				RASSF4								RASSF4				DAD1
					MMP10				RASSF5								RASSF5				DAG1
					MMP2				RASSF8								RASSF8				DAGLB
					MMP20				RB1								RB1				DALRD3
					MMP27				RB1CC1								RB1CC1				DAP3
					MMP7				RBBP7								RBBP7				DARS
					MMP8				RBBP8								RBBP8				DARS2
					MOG				RBL1								RBL1				DAXX
					MRP2				RBL2								RBL2				DAZAP1
					MRPL45				RBM14								RBM14				DBT
					MRPS30				RBM38								RBM38				DCAF10
					MSH5				RBM4								RBM4				DCAF11
					MSMB				RBM5								RBM5				DCAF12
					MSRA				RBM6								RBM6				DCAF13
					MTAP				RBMS3								RBMS3				DCAF5
					MTCL1				RBMX								RBMX				DCAF7
					MTCO3P1				RBP1								RBP1				DCAF8
					MTHFD2P4				RCHY1								RCHY1				DCAKD
					MTMR3				RECK								RECK				DCTD
					MTRF1L				RFWD2								RFWD2				DCTN2
					MTRNR2L9				RHOA								RHOA				DCTN3
					MTUS1				RHOB								RHOB				DCTN4
					MTX1				RHOBTB2								RHOBTB2				DCTN5
					MUC1				RINT1								RINT1				DCTN6
					MUS81				RITA1								RITA1				DCTPP1
					MX2				RNASEL								RNASEL				DCUN1D3
					MXI1				RNASET2								RNASET2				DCUN1D4
					MYB				RND3								RND3				DCUN1D5
					MYC				RNF111								RNF111				DDA1
					MYCN				RNF144A								RNF144A				DDB1
					MYEOV				RNF180								RNF180				DDB2
					MYL10				RNF8								RNF8				DDOST
					MYNN				RNH1								RNH1				DDRGK1
					MYO1D				ROBO1								ROBO1				DDX1
					MYO6				ROR2								ROR2				DDX10
					MYRF				RPA1								RPA1				DDX17
					MYRIP				RPL10								RPL10				DDX18
					N4BP2L1				RPL11								RPL11				DDX19A
					N4BP2L2				RPL5								RPL5				DDX19B
					NAA25				RPRM								RPRM				DDX21
					NAA50				RPS6KA2								RPS6KA2				DDX23
					NAALADL2				RPS6KA6								RPS6KA6				DDX24
					NABP1				RTN4								RTN4				DDX27
					NAF1				RTN4IP1								RTN4IP1				DDX39B
					NALCN				RUNX1								RUNX1				DDX3X
					NAMPTL				RUNX2								RUNX2				DDX41
					NAMPTP1				RUNX3								RUNX3				DDX42
					NANP				S100A11								S100A11				DDX46
					NAPG				S100A2								S100A2				DDX47
					NAT2				SAA1								SAA1				DDX49
					NCAM2				SAFB								SAFB				DDX54
					NCBP1				SAFB2								SAFB2				DDX56
					NCOA1				SALL2								SALL2				DDX59
					NCOA2				SALL4								SALL4				DEDD
					NCOA7				SAMD9L								SAMD9L				DEF8
					NCR3				SASH1								SASH1				DEGS1
					NDFIP2				SCGB3A1								SCGB3A1				DEK
					NDUFB3				SCRIB								SCRIB				DENND1A
					NDUFB4P4				SCUBE2								SCUBE2				DENND4A
					NEBL				SCYL1								SCYL1				DENR
					NEDD9				SDHA								SDHA				DERA
					NEK10				SDHB								SDHB				DERL1
					NEU1				SDHD								SDHD				DERL2
					NFKBIZ				SEC14L2								SEC14L2				DESI1
					NGFR				SELENBP1								SELENBP1				DEXI
					NID2				SEMA3B								SEMA3B				DFFA
					NKD2				SEMA3F								SEMA3F				DGCR14
					NKX2-1				SEPT4								SEPT4				DGCR2
					NKX2-3				SERPINB5								SERPINB5				DGCR6L
					NKX3-1				SERPINI2								SERPINI2				DHPS
					NLGN3				SETD2								SETD2				DHRS12
					NOBOX				SFN								SFN				DHRS7B
					NOC3L				SFRP1								SFRP1				DHX15
					NOL10				SFRP2								SFRP2				DHX16
					NOS1				SFRP4								SFRP4				DHX29
					NOTCH4				SFRP5								SFRP5				DHX30
					NPAS3				SGMS1								SGMS1				DHX32
					NPFFR1				SH2B3								SH2B3				DHX33
					NPM1P51				SH3GLB1								SH3GLB1				DHX36
					NR1H4				SHISA3								SHISA3				DHX38
					NR2F2-AS1				SHPRH								SHPRH				DHX8
					NR5A2				SHQ1								SHQ1				DHX9
					NRG1				SIAH1								SIAH1				DIABLO
					NRIP1				SIK1								SIK1				DIDO1
					NSF				SIRT1								SIRT1				DIEXF
					NTN4				SIRT2								SIRT2				DIMT1
					NUDT10				SIRT3								SIRT3				DIRC2
					NUDT11				SIRT4								SIRT4				DIS3
					NXN				SIRT6								SIRT6				DIS3L2
					OBFC1				SKIL								SKIL				DKC1
					OCA2				SKP2								SKP2				DLD
					OPCML				SLC39A1								SLC39A1				DLG1
					OPHN1				SLC39A4								SLC39A4				DLGAP4
					OR10Q2P				SLC5A8								SLC5A8				DLST
					OR2C3				SLC9A3R1								SLC9A3R1				DMAP1
					OR4F15				SLIT2								SLIT2				DNAAF2
					OR52N2				SLX4								SLX4				DNAJA2
					OR5AL1				SMAD2								SMAD2				DNAJA3
					OR5AL2P				SMAD4								SMAD4				DNAJB11
					OR5V1				SMARCA2								SMARCA2				DNAJB12
					OR8U8				SMARCA4								SMARCA4				DNAJB9
					ORAOV1				SMARCB1								SMARCB1				DNAJC10
					ORF				SMARCC1								SMARCC1				DNAJC11
					OSBPL2				SMCHD1								SMCHD1				DNAJC14
					OSBPL3				SMYD4								SMYD4				DNAJC17
					OVOL1				SNORD50A								SNORD50A				DNAJC19
					P3H2				SOCS1								SOCS1				DNAJC2
					PADI4				SOCS3								SOCS3				DNAJC21
					PADI6				SOD2								SOD2				DNAJC3
					PAG1				SOX1								SOX1				DNAJC4
					PAN3				SOX11								SOX11				DNAJC5
					PAN3-AS1				SOX15								SOX15				DNAJC7
					PANDAR				SOX7								SOX7				DNAJC8
					PAPOLG				SP100								SP100				DNAJC9
					PARD3				SPARC								SPARC				DNASE2
					PARG				SPARCL1								SPARCL1				DNLZ
					PARK2				SPI1								SPI1				DNM1L
					PARP1				SPINK7								SPINK7				DNM2
					PARP11				SPINT2								SPINT2				DNTTIP1
					PARP4				SPOP								SPOP				DNTTIP2
					PAX8				SPRY2								SPRY2				DOHH
					PAX8-AS1				SPRY4								SPRY4				DOLK
					PAX9				SPTBN1								SPTBN1				DPAGT1
					PAXIP1				SRGAP3								SRGAP3				DPH1
					PBX2				SRPX								SRPX				DPH2
					PBXIP1				SSBP2								SSBP2				DPH3
					PCAT18				ST13								ST13				DPH5
					PCAT19				ST20								ST20				DPM1
					PCAT2				ST5								ST5				DPP7
					PCBD2				ST7								ST7				DPY30
					PCNX				STARD13								STARD13				DR1
					PDE4B				STAT1								STAT1				DRAM2
					PDE4D				STAT3								STAT3				DRAP1
					PDE4DN2				STAT5A								STAT5A				DRG2
					PDGFB				STK10								STK10				DROSHA
					PDLIM5				STK11								STK11				DSCR3
					PDX1				STRADA								STRADA				DTWD1
					PDX1-AS1				STUB1								STUB1				DUSP11
					PDZD2				SUFU								SUFU				DUSP14
					PEX14				SUZ12								SUZ12				DUSP16
					PGAM1P5				SYK								SYK				DUSP22
					PGD				SYNM								SYNM				DUT
					PHACTR2				SYNPO2								SYNPO2				DVL3
					PHB				SYT13								SYT13				DYM
					PHLDB1				TAGLN								TAGLN				DYNC1LI1
					PHLPP2				TANK								TANK				DYNLL2
					PHOSPHO1				TAT								TAT				DYNLRB1
					PIEZO2				TBL2								TBL2				DYNLT1
					PIGU				TBRG1								TBRG1				E2F4
					PIK3C2B				TBX5								TBX5				E4F1
					PIP4K2A				TCEAL7								TCEAL7				EAF1
					PITX1				TCEB3								TCEB3				EAPP
					PKD1L3				TCF3								TCF3				EARS2
					PKHD1				TCF4								TCF4				EBAG9
					PKMP4				TCF7L2								TCF7L2				EBNA1BP2
					PLA2G6				TCHP								TCHP				ECD
					PLCB1				TDGF1								TDGF1				ECH1
					PLCE1				TDRG1								TDRG1				ECHDC1
					PLEKHA6				TES								TES				ECHS1
					PLEKHG6				TET2								TET2				ECI1
					PLEKHM1				TFAP2A								TFAP2A				ECI2
					PLIN3				TFPI2								TFPI2				ECSIT
					PLXNC1				TGFB1								TGFB1				EDC3
					PMP2				TGFBI								TGFBI				EDC4
					PMVK				TGFBR2								TGFBR2				EDEM3
					POLD3				TGFBR3								TGFBR3				EDF1
					POLR1D				TGM3								TGM3				EED
					POLR2A				THBD								THBD				EEF1B2
					POLR3B				THBS1								THBS1				EEF1E1
					POT1				THRA								THRA				EEF2
					POU5F1				THRB								THRB				EEFSEC
					POU5F1B				THSD1								THSD1				EFCAB14
					POU5FIP1				THY1								THY1				EFHA1
					PPDPF				TIMP3								TIMP3				EFR3A
					PPFIBP2				TMEFF1								TMEFF1				EFTUD1
					PPIL3				TMEFF2								TMEFF2				EFTUD2
					PPM1E				TMEM127								TMEM127				EGLN2
					PPP1R14A				TMPRSS11A								TMPRSS11A				EHMT1
					PPP1R15B				TMPRSS6								TMPRSS6				EI24
					PPT2				TNFAIP3								TNFAIP3				EID2
					PPT2-EGF				TNFAIP8L2								TNFAIP8L2				EIF1
					PPT2-EGFL8				TNFRSF10A								TNFRSF10A				EIF1AD
					PRAC				TNFRSF10B								TNFRSF10B				EIF1B
					PRC1				TNFRSF12A								TNFRSF12A				EIF2A
					PRC1-AS1				TNFRSF18								TNFRSF18				EIF2AK1
					PRCP				TNFSF12								TNFSF12				EIF2AK3
					PRDM14				TNFSF9								TNFSF9				EIF2AK4
					PREX1				TNK1								TNK1				EIF2B2
					PRIC285				TOM1L2								TOM1L2				EIF2B3
					PRKAA1				TOPORS								TOPORS				EIF2B4
					PRKACB				TP53								TP53				EIF2B5
					PRKAR2B				TP53BP1								TP53BP1				EIF2D
					PRKCI				TP53BP2								TP53BP2				EIF2S1
					PRLHR				TP53COR1								TP53COR1				EIF2S2
					PRNCR1				TP53INP1								TP53INP1				EIF3A
					PRPF6				TP63								TP63				EIF3B
					PRPH				TP73								TP73				EIF3D
					PRPSAP2				TPTE2								TPTE2				EIF3E
					PRRT1				TREX2								TREX2				EIF3G
					PSCA				TRIM13								TRIM13				EIF3H
					PSD				TRIM15								TRIM15				EIF3I
					PSD3				TRIM24								TRIM24				EIF3J
					PSMA4				TRIM3								TRIM3				EIF3K
					PSMC3IP				TRIM31								TRIM31				EIF3L
					PSMC6				TRIM32								TRIM32				EIF3M
					PSORS1				TRIM35								TRIM35				EIF4A1
					PSORS1C1				TRIM62								TRIM62				EIF4A3
					PSORS1C2				TRIT1								TRIT1				EIF4E2
					PTCSC3				TSC1								TSC1				EIF4G1
					PTGER4				TSC2								TSC2				EIF4G2
					PTHLH				TSC22D1								TSC22D1				EIF4G3
					PTK6				TSG101								TSG101				EIF4H
					PTPDC1				TSLP								TSLP				EIF5
					PTPN2				TSPAN13								TSPAN13				EIF5A
					PTPN22				TSPAN32								TSPAN32				EIF5AL1
					PTPN23				TSSC4								TSSC4				EIF5B
					PTPN7				TTC4								TTC4				EIF6
					PTPRJ				TTF1								TTF1				ELAC2
					PVT1				TUSC1								TUSC1				ELAVL1
					PYGL				TUSC2								TUSC2				ELF2
					PYGO2				TUSC7								TUSC7				ELK1
					RAB3C				TWIST2								TWIST2				ELK4
					RAB5CP2				TXNIP								TXNIP				ELL2
					RAD21				UBE2QL1								UBE2QL1				ELMOD3
					RAD23B				UBE4B								UBE4B				ELOVL1
					RAD23BP2				UBIAD1								UBIAD1				ELP2
					RAD51AP1				UCHL1								UCHL1				ELP3
					RAD51B				UFL1								UFL1				ELP4
					RAD51C				UHRF2								UHRF2				ELP6
					RAD51L1				UIMC1								UIMC1				EMC1
					RAD52				UNC5A								UNC5A				EMC10
					RALY				UNC5B								UNC5B				EMC2
					RALY-ASIP				UNC5C								UNC5C				EMC3
					RANBP9				UNC5D								UNC5D				EMC4
					RASL10A				USP12								USP12				EMC6
					RASSF6				USP33								USP33				EMC7
					RBBP4P3				UVRAG								UVRAG				EMC8
					RBMS3				VDR								VDR				EMC9
					RCC2				VEGFA								VEGFA				EMD
					RDBP				VEZT								VEZT				EMG1
					REL				VHL								VHL				ENDOG
					RFWD3				VIL1								VIL1				ENOPH1
					RFX6				VIM								VIM				ENSA
					RGS17				VPS53								VPS53				ENTPD4
					RGS22				VSNL1								VSNL1				ENTPD6
					RHBDD3				VTRNA2-1								VTRNA2-1				ENY2
					RHOU				VWA5A								VWA5A				EPC1
					RHPN2				WDR11								WDR11				EPM2AIP1
					RIF1				WDR48								WDR48				EPN1
					RIT2				WFDC1								WFDC1				EPRS
					RMDN2				WHSC1L1								WHSC1L1				ERAL1
					RMST				WIF1								WIF1				ERAP1
					RN7SKP167				WISP3								WISP3				ERCC1
					RN7SKP21				WNK2								WNK2				ERCC2
					RN7SKP226				WNT11								WNT11				ERCC3
					RN7SL126P				WNT5A								WNT5A				ERCC5
					RN7SL148P				WNT7A								WNT7A				ERGIC2
					RN7SL383P				WT1								WT1				ERGIC3
					RN7SL632P				WWOX								WWOX				ERH
					RN7SL734P				XAF1								XAF1				ERI3
					RNA5-8SP4				XIST								XIST				ERICH1
					RNA5SP205				XPO5								XPO5				ERLEC1
					RNASET2				XRCC5								XRCC5				ERO1L
					RNF146				YAP1								YAP1				ERP44
					RNF149				YPEL3								YPEL3				ESD
					RNF181				ZBTB16								ZBTB16				ESF1
					RNF182				ZBTB18								ZBTB18				ETF1
					RNF43				ZBTB4								ZBTB4				ETFA
					RNF5				ZBTB48								ZBTB48				ETFB
					RNF5P1				ZBTB7C								ZBTB7C				ETV6
					RNGTT				ZC3H10								ZC3H10				EWSR1
					RNMTL1				ZDHHC2								ZDHHC2				EXD2
					RNU6-1091P				ZFAS1								ZFAS1				EXOC1
					RNU6-1145P				ZFHX3								ZFHX3				EXOC2
					RNU6-253P				ZFP36								ZFP36				EXOC3
					RNU6-281P				ZFP36L2								ZFP36L2				EXOC4
					RNU6-609P				ZFP82								ZFP82				EXOC7
					RNU6-650P				ZHX2								ZHX2				EXOC8
					RNU6-66P				ZIC1								ZIC1				EXOSC1
					RNU6-694P				ZMYND10								ZMYND10				EXOSC10
					RNU6-716P				ZMYND11								ZMYND11				EXOSC2
					RNU6ATAC20P				ZNF185								ZNF185				EXOSC4
					RNU7-89P				ZNF292								ZNF292				EXOSC7
					RNY1P8				ZNF366								ZNF366				EXOSC8
					ROPN1L				ZNF382								ZNF382				EXT2
					ROR1				ZNF668								ZNF668				EXTL3
					ROS1				ZYX								ZYX				FADD
					RP11-428L9.1												ABL1				FAF1
					RP11-428L9.2												ABL2				FAF2
					RP1-228P16.4												ACOD1				FAHD1
					RPL10P14												ACTN4				FAM104B
					RPL15P15												ADAM28				FAM108A1
					RPL17P14												ADAM9				FAM108B1
					RPL17P33												ADGRF1				FAM114A2
					RPL21P119												ADRBK2				FAM118B
					RPL23AP61												AFF1				FAM120A
					RPL23P8												AFF3				FAM120AOS
					RPL24P7												AGAP2				FAM120B
					RPL26P25												AGFG1				FAM122A
					RPL30P11												AGRN				FAM127B
					RPL31P48												AHI1				FAM134A
					RPL32P14												AKAP13				FAM134C
					RPL36AP40												AKAP9				FAM136A
					RPL6												AKIRIN2				FAM149B1
					RPL7L1P10												AKT1				FAM160A2
					RPL7P41												AKT2				FAM160B1
					RPS21												AKTIP				FAM160B2
					RPS23P3												ALDH1A1				FAM162A
					RPS25P10												ALK				FAM168B
					RPS27P20												ALL1				FAM173A
					RPS27P27												ANIB1				FAM173B
					RPS2P1												ANP32C				FAM174A
					RPS6KA2-AS1												ANP32D				FAM175B
					RRM2												AQP1				FAM177A1
					RSPH3												AR				FAM178A
					RSPO1												ARAF				FAM192A
					RSPO2												ARHGEF1				FAM199X
					RTEL1												ARHGEF2				FAM200A
					RTEL1-TN												ARHGEF5				FAM204A
					RTEL1-TNFRSF6B												ARID3A				FAM206A
					RUNX1												ASPSCR1				FAM208B
					RXFP1												ATF1				FAM20B
					RYR2												AURKA				FAM210B
					SALL3												AXL				FAM32A
					SALL4P5												BAALC				FAM35A
					SAMD10												BAIAP2L1				FAM3A
					SATB2												BCAR4				FAM50A
					SAXO1												BCKDHB				FAM50B
					SBF2												BCL11A				FAM58A
					SCAF8												BCL11B				FAM63A
					SCARB1												BCL2				FAM73B
					SCG5												BCL2A1				FAM8A1
					SCYL2												BCL2L1				FAM96A
					SDHAP3												BCL2L12				FAM96B
					SDHDP3												BCL3				FAM98A
					SEC16A												BCL6				FARS2
					SEMA3E												BCL9				FARSA
					SEMA5B												BCL9L				FARSB
					SEP2,												BIRC2				FASTK
					SEP4,												BIRC3				FASTKD2
					SEPT4-AS1												BIRC5				FASTKD5
					SERPINH1												BLK				FBRSL1
					SESN1												BMI1				FBXL15
					SETDB1												BMP7				FBXL17
					SETP16												BOC				FBXL3
					SFPQ												BRAF				FBXL4
					SFXN2												BRD4				FBXL5
					SH2B3												BRF2				FBXL6
					SH3PXD2A												CABIN1				FBXO11
					SHC1												CAMK1D				FBXO18
					SHROOM2												CARD11				FBXO22
					SIAH2												CBFB				FBXO28
					SIAT7C												CBLB				FBXO3
					SIDT1												CBLL1				FBXO38
					SIVA1												CBX7				FBXO42
					SIX1												CBX8				FBXO45
					SIX4												CCDC28A				FBXO6
					SKA2												CCDC6				FBXO7
					SKAP1												CCNB1				FBXW11
					SKIDA1												CCNB2				FBXW2
					SKIL												CCND1				FBXW4
					SKIV2L												CCNE1				FBXW5
					SLBP												CCNL1				FBXW7
					SLC10A2												CD24				FCF1
					SLC10A5												CDC25A				FDFT1
					SLC12A7												CDC25C				FDPS
					SLC14A1												CDC5L				FDX1
					SLC14A2												CDC6				FECH
					SLC17A8												CDK1				FEM1C
					SLC1A1												CDK14				FEN1
					SLC20A44												CDK4				FEZ2
					SLC22A1												CDK5R2				FGFR1OP2
					SLC22A2												CDK8				FH
					SLC22A3												CDKN3				FIBP
					SLC25A18P1												CDON				FICD
					SLC25A21												CEACAM6				FIP1L1
					SLC25A26												CENPW				FIS1
					SLC25A28												CFLAR				FIZ1
					SLC25A44												CHD1L				FKBP3
					SLC2A4RG												CHIC1				FKBP8
					SLC30A8												CHL1				FKBPL
					SLC35D2												CKS1B				FKRP
					SLC41A1												CMC4				FLAD1
					SLC45A1												CNR2				FLCN
					SLC45A2												CNTN2				FLOT1
					SLC4A7												COPS3				FLOT2
					SLC50A1												COPS5				FNDC3A
					SLC6A18												CREB1				FNTA
					SLC6A19												CRK				FNTB
					SLC6A3												CRKL				FOPNL
					SLC7A												CRLF2				FOXK2
					SLC7A3												CROT				FOXP4
					SLC7A8												CRTC1				FOXRED1
					SLCO3A1												CRYAB				FPGS
					SMAD3												CSF1				FPGT
					SMAD6												CSF1R				FRA10AC1
					SMAD7												CSF3				FTO
					SMARCAD1												CSF3R				FTSJ1
					SMG6												CSNK2A1				FTSJ2
					SNORD125												CSNK2A2				FTSJ3
					SNX16												CT45A1				FTSJD1
					SNX32												CTBP2				FTSJD2
					SOCS7												CTNNB1				FUBP1
					SOGA2												CTNND2				FUK
					SOX4												CTSZ				FUNDC2
					SOX9												CTTN				FXN
					SP4												CUL4A				FYTTD1
					SP8												CUL7				FZR1
					SPARCL1												CXCL1				G3BP1
					SPATA33												CXCL2				GAA
					SPICE1												CXCL3				GABARAP
					SPOP												CXCR4				GABARAPL2
					SPRY4												CYP24A1				GABPB1
					SPSB2												DAXX				GADD45GIP1
					SRC												DCD				GALK2
					SRGAP1												DCUN1D1				GALNS
					SRMS												DDHD2				GALNT1
					SRP14												DDIT3				GALNT2
					SRP14-AS1												DDX6				GALT
					SRRM1P1												DEK				GANAB
					SRSF10P2												DIS3				GAPVD1
					SSBP2												DLX5				GARS
					SSBP4												DNPH1				GART
					ST3GAL1												DPPA2				GATAD2A
					ST6GAL1												DPPA4				GATAD2B
					ST6GALNAC3												DSG3				GATC
					STC2												DUSP12				GBA
					STG												E2F5				GBA2
					STK19												ECHS1				GBF1
					STK25												EEF1A2				GCC1
					STMN3												EEF1D				GCDH
					STXBP4												EGFR				GCLC
					STYX												EIF3E				GCLM
					SUFU												EIF3I				GDE1
					SUGCT												EIF4E				GDI2
					SUMO2P1												EIF5A2				GDPGP1
					SURF6												ELAVL1				GEMIN7
					SYNGR2												ELF4				GEMIN8
					SYNJ2												ELK1				GET4
					SYNPO2												ELK3				GFER
					SYNRG												ELL				GFM1
					TAB2												EML4				GFOD2
					TACC1												EMSY				GGCT
					TACC3												EN2				GGNBP2
					TADA2A												ENTPD5				GGT7
					TAF1B												EPCAM				GHDC
					TAGAP												EPS8				GHITM
					TAL2												ERAS				GID8
					TAP2												ERBB2				GINM1
					TARDBP												ERBB3				GIPC1
					TBC1D27												ERG				GLCE
					TBC1D3												ERGIC1				GLE1
					TBC1D3F												ERVW-1				GLG1
					TBL1X												ESPL1				GLI4
					TBL1XR1												ETS1				GLO1
					TBX1												ETV1				GLRX2
					TBX3												ETV3				GLRX3
					TBX5												ETV4				GLRX5
					TBXAS1												EVI2A				GLT8D1
					TCF19												EVI5				GLTP
					TCF2												EWSR1				GLTPD1
					TCF3												FAM189B				GLYR1
					TCF7L2												FAM72A				GMPPA
					TDP2												FAM83D				GMPR2
					TENC1												FASN				GNB1
					TENM3												FDPS				GNB2
					TERC												FES				GNE
					TERF21P												FEV				GNL2
					TERT												FEZF1				GNL3
					TET2												FGF10				GNPAT
					TET2-AS1												FGF3				GNPDA1
					TEX11												FGF4				GNPNAT1
					TEX14												FGF5				GNPTG
					TFEB												FGF6				GNS
					TFF1												FGF8				GOLGA1
					TFRC												FGFR1				GOLGA2
					TGFB1												FGFR1OP				GOLGA3
					TGFBR1												FGFR2				GOLGA5
					TGFBR2												FGFR3				GOLGA7
					TGM3												FGFR4				GOLGB1
					TGM5												FGR				GOLPH3
					TH												FHL2				GOLT1B
					THADA												FIP1L1				GOPC
					THAP4												FLI1				GORASP1
					THBS3												FNDC3B				GORASP2
					THEG												FOS				GOSR1
					THEM75												FOSL1				GOSR2
					THSD7B												FOXG1				GPAA1
					TICAM1												FOXM1				GPANK1
					TIMM23												FOXQ1				GPATCH4
					TIPARP												FRAT1				GPBP1
					TMEM123												FUBP1				GPBP1L1
					TMEM129												FYN				GPHN
					TMEM170A												FZD2				GPI
					TMEM173												GAB2				GPKOW
					TMEM180												GAEC1				GPN1
					TMEM220-AS1												GALNT10				GPN2
					TMEM231												GALR2				GPN3
					TMEM38B												GATA1				GPR107
					TMEM45B												GATA6				GPR108
					TMOD1												GFI1				GPS1
					TMPRSS2												GFI1B				GPS2
					TMTC1												GLI2				GPX4
					TNF												GLI3				GRAMD4
					TNFAIP6												GLO1				GRHPR
					TNFRSF13B												GMNN				GRINA
					TNFRSF19												GNA12				GRIPAP1
					TNFRSF1A												GNA13				GRPEL1
					TNFRSF6B												GNAI2				GRSF1
					TNFSF10												GNAQ				GRWD1
					TNIP3												GNAS				GSK3A
					TNNT3												GOLPH3				GSK3B
					TNRC6B												GOPC				GSPT1
					TNRC9												GPAT4				GSPT2
					TNS3												GPM6A				GSR
					TNXA												GPM6B				GSS
					TNXB												GPR132				GSTK1
					TOM1												GRM1				GSTM4
					TOMM22P4												GSK3A				GSTO1
					TOX3												GSM1				GTDC2
					TP53												HAS1				GTF2A1
					TP63												HAX1				GTF2B
					TPCN2												HDGFRP2				GTF2F1
					TPD52L2												HES6				GTF2F2
					TPH2												HHEX				GTF2H1
					TPPP												HLF				GTF2H4
					TPRG1												HMGA1				GTF2H5
					TRA-AGC6-1												HMGA2				GTF2I
					TRF-GAA3-1												HMGN5				GTF3A
					TRIM31												HNRNPA1				GTF3C1
					TRIM31-AS1												HOTAIR				GTF3C2
					TRIM37												HOTTIP				GTF3C3
					TRIM8												HOXA1				GTF3C5
					TRIP13												HOXA9				GTF3C6
					TRNAA-UGC												HOXA-AS2				GTPBP10
					TRPS1												HOXD13				GTPBP4
					TRV-TAC3-1												HOXD9				GTPBP5
					TSGA13												HRAS				GTPBP8
					TSHZ1												HSPA1A				GUK1
					TSPO2												HSPA4				GZF1
					TTC28												HSPA5				H1FX
					TTC33												HSPB1				H2AFV
					TTC9												HULC				H2AFX
					TUBA1C												ID1				H2AFY
					TXNDC16												ID2				H2AFZ
					TYR												IFNG				HADH
					UBAC2												IGF1R				HADHA
					UBE2T												IGF2				HAGH
					UBE4B												IGF2BP1				HARS
					UBQLN1P1												IKBKE				HARS2
					UCK2												IL7R				HAT1
					UCKL1												INPPL1				HAUS3
					UCKL1-AS1												INTS1				HAUS4
					UGT1A												INTS2				HAUS7
					UGT1A10												INTS3				HAX1
					UGT1A8												INTS4				HBP1
					ULK4												INTS5				HBS1L
					UNC5CL												INTS7				HCCS
					UQCRHP1												INTS8				HCFC1
					URAD												IRF2				HDAC2
					USP38												IRS2				HDAC3
					USP44												IST1				HDAC6
					USP8P1												ITGA3				HDAC8
					UTP23												ITK				HDDC3
					VAMP5												JAK1				HDGF
					VAMP8												JAK2				HDHD3
					VCAN												JUN				HDLBP
					VGLL3												JUNB				HEATR2
					VPS53												JUND				HEATR5A
					VTI1A												KAT6A				HEBP1
					WBP1L												KDM2A				HECTD3
					WDFY3												KDM4C				HELZ
					WDPCP												KDM5B				HEMK1
					WDR43												KIAA0101				HERC4
					WDR52												KIAA1524				HERPUD1
					WDR52-AS												KIF14				HERPUD2
					WDR52-AS1												KIT				HEXA
					WDR59												KLF2				HEXDC
					WNK1												KLF8				HEXIM1
					WNT2B												KMT2A				HGS
					WNT4												KRAS				HIAT1
					WSCD1												KSR2				HIATL1
					WWC3												LAMTOR5				HIBADH
					XAGE3												LAPTM4B				HIGD1A
					XBP1												LCK				HIGD2A
					XPA												LCN2				HINFP
					XPD												LDHB				HINT1
					XXYLT1												LEF1				HINT2
					YAP1												LETMD1				HIST1H2BC
					ZBTB10												LHX1				HIVEP1
					ZBTB16												LIN28A				HMBS
					ZBTB20												LIN28B				HMG20A
					ZBTB38												LMO1				HMG20B
					ZBTB46												LMO2				HMGB1
					ZBTB7B												LMO3				HMGN3
					ZC3H11A												LMO4				HMGXB3
					ZDHHC11												LMX1B				HMGXB4
					ZDHHC20P1												LSM1				HMOX2
					ZEB2												LUADT1				HN1L
					ZFAND1												MACC1				HNRNPA0
					ZFHX4												MACROD1				HNRNPA2B1
					ZFHX4-AS1												MAF				HNRNPAB
					ZFP1												MAFA				HNRNPC
					ZFP36L1												MAFB				HNRNPD
					ZFP57												MAGEA11				HNRNPF
					ZFP91												MALAT1				HNRNPH1
					ZFP91-CNTF												MALT1				HNRNPH2
					ZGPAT												MAML2				HNRNPK
					ZMIZ1												MAP3K7				HNRNPL
					ZMIZ1-AS1												MAPRE1				HNRNPM
					ZMYM4												MAS1				HNRNPR
					ZN343F												MBD1				HNRNPU
					ZNF101P1												MCF2				HNRNPUL1
					ZNF230												MCF2L				HNRNPUL2
					ZNF238												MCL1				HNRPDL
					ZNF283												MCTS1				HNRPLL
					ZNF365												MDM2				HP1BP3
					ZNF429												MDM4				HPS1
					ZNF462												MECOM				HPS6
					ZNF512												MEF2C				HS1BP3
					ZNF512B												MEFV				HS2ST1
					ZNF577												MEIS1				HS6ST1
					ZNF652												MERTK				HSBP1
					ZNFR1												MET				HSCB
					ZNRF3												MFHAS1				HSD17B10
					ZNRF3-AS1												MFNG				HSD17B12
																	MIEN1				HSD17B4
																	MINA				HSPA14
																	MITF				HSPA4
																	MKL2				HSPA5
																	MLANA				HSPA8
																	MLLT1				HSPA9
																	MLLT11				HSPBP1
																	MLLT3				HSPE1-MOB4
																	MLLT4				HTATIP2
																	MMP12				HTRA2
																	MMS22L				HTT
																	MN1				HUS1
																	MNAT1				HUWE1
																	MOS				HYOU1
																	MPL				HYPK
																	MPST				IAH1
																	MRAS				IARS
																	MRE11A				IARS2
																	MSI1				IBA57
																	MTCP1				IBTK
																	MTDH				ICK
																	MTOR				ICMT
																	MUC1				ICT1
																	MUC4				IDE
																	MUM1				IDH3A
																	MYB				IDH3B
																	MYC				IDH3G
																	MYCL				IDI1
																	MYCN				IER3IP1
																	MYD88				IFNAR1
																	NAAA				IFNGR1
																	NANOG				IFRD1
																	NANOGP8				IFT27
																	NBPF12				IKZF5
																	NCOA3				IL13RA1
																	NEAT1				IL6ST
																	NECTIN4				ILF2
																	NEDD9				ILKAP
																	NET1				ILVBL
																	NFIB				IMMT
																	NFKB2				IMP3
																	NINL				IMP4
																	NKX2-1				IMPAD1
																	NOTCH4				INF2
																	NRAS				ING1
																	NSD1				INO80B
																	NTRK1				INO80E
																	NUAK2				INPP5A
																	NUP214				INPP5K
																	NUTM1				INSIG2
																	OLR1				INTS1
																	OTX2				INTS10
																	PA2G4				INTS12
																	PADI2				INTS3
																	PAK1				INTS4
																	PAK7				INVS
																	PARM1				IP6K1
																	PATZ1				IP6K2
																	PAX2				IPO7
																	PAX3				IPO8
																	PAX8				IPO9
																	PBK				IRAK1
																	PBX1				IREB2
																	PBX2				IRF2BP1
																	PCAT1				IRF2BP2
																	PCAT5				IRF2BPL
																	PDGFA				IRGQ
																	PDGFB				ISCU
																	PDGFRA				ISOC2
																	PDGFRB				IST1
																	PDZK1IP1				ISY1
																	PELP1				ISY1-RAB43
																	PFN1P3				ITCH
																	PIGU				ITFG1
																	PIK3CA				ITFG3
																	PIK3R1				ITGB1
																	PIM1				ITGB1BP1
																	PIM2				ITM2B
																	PIM3				ITPA
																	PIR				ITPK1
																	PITX2				ITPKC
																	PIWIL1				ITPRIPL2
																	PLAC8				IVNS1ABP
																	PLAG1				IWS1
																	PLAGL2				JAGN1
																	PLXNB1				JAK1
																	PPM1D				JKAMP
																	PPP1R10				JMJD4
																	PPP1R13L				JMJD6
																	PPP1R14A				JMJD7
																	PPP2R1A				JMJD8
																	PRAME				JOSD2
																	PRDM10				JTB
																	PRDM12				JUND
																	PRDM13				KANSL2
																	PRDM14				KANSL3
																	PRDM15				KARS
																	PRDM16				KAT2B
																	PRDM6				KAT5
																	PRDM8				KAT8
																	PRDM9				KBTBD2
																	PRKCA				KBTBD4
																	PRKCI				KBTBD7
																	PRMT5				KCMF1
																	PSIP1				KCTD20
																	PSMD10				KCTD21
																	PTK2B				KCTD6
																	PTK7				KDM2A
																	PTMA				KDM4A
																	PTP4A1				KDM5C
																	PTP4A2				KDSR
																	PTP4A3				KHDRBS1
																	PTTG1				KHNYN
																	PTTG1IP				KHSRP
																	PTTG2				KIAA0100
																	PVT1				KIAA0141
																	RAB11A				KIAA0195
																	RAB18				KIAA0196
																	RAB22A				KIAA0232
																	RAB23				KIAA0319L
																	RAB8A				KIAA0391
																	RAC1				KIAA0754
																	RAF1				KIAA0947
																	RALGDS				KIAA1143
																	RARA				KIAA1191
																	RBM15				KIAA1429
																	RBM3				KIAA1430
																	RBMY1A1				KIAA1586
																	REL				KIAA1704
																	RERE				KIAA1715
																	RET				KIAA1919
																	RFC3				KIAA1967
																	RGL4				KIAA2013
																	RGR				KLC4
																	RHO				KLF3
																	RHOC				KLF9
																	RING1				KLHDC2
																	RIT1				KLHDC3
																	RNF43				KLHL20
																	ROCK1				KLHL25
																	ROS1				KLHL36
																	RPL23				KLHL5
																	RRAS				KLHL8
																	RRAS2				KPNA1
																	RSF1				KPNB1
																	RUNX1T1				KRCC1
																	S100A4				KRR1
																	S100A7				KTI12
																	S100A8				KTN1
																	SAG				KXD1
																	SART3				L3MBTL2
																	SATB1				LACTB
																	SBSN				LAGE3
																	SEA				LAMP1
																	SEC62				LAMP2
																	SEPT9				LAMTOR1
																	SERTAD1				LAMTOR2
																	SERTAD2				LAMTOR3
																	SERTAD3				LAMTOR4
																	SET				LAMTOR5
																	SETBP1				LAP3
																	SETDB1				LAPTM4A
																	SFPQ				LARP1
																	SGK1				LARP4
																	SIX1				LARP7
																	SKI				LARS2
																	SLC12A5				LCOR
																	SLC3A2				LDHA
																	SMO				LEMD2
																	SMR3B				LENG1
																	SMURF1				LEPROT
																	SNAI1				LETM1
																	SNCG				LETMD1
																	SNORA59A				LGALSL
																	SNORA80E				LHPP
																	SOX2				LIAS
																	SOX4				LIG3
																	SPAG9				LIG4
																	SPATA4				LIN37
																	SQSTM1				LIN54
																	SRC				LIN7C
																	SREBF1				LINS
																	SRSF1				LIPT1
																	SRSF2				LMAN1
																	SRSF3				LMBRD1
																	SRSF6				LMF2
																	SS18				LMO4
																	SSX1				LNX2
																	SSX2				LONP1
																	SSX2B				LONP2
																	STIL				LPCAT3
																	STMN1				LPIN1
																	STRA6				LPPR2
																	STYK1				LRFN3
																	SWAP70				LRPAP1
																	SYT1				LRPPRC
																	TAC1				LRRC14
																	TACSTD2				LRRC24
																	TAF1				LRRC28
																	TAF15				LRRC40
																	TAL1				LRRC41
																	TAL2				LRRC42
																	TALDO1				LRRC47
																	TAZ				LRRC57
																	TBC1D1				LRRC59
																	TBC1D15				LRRC8A
																	TBC1D3				LRRFIP2
																	TBC1D3C				LRSAM1
																	TBC1D7				LSG1
																	TBX2				LSM1
																	TBX3				LSM10
																	TCL1A				LSM14A
																	TCL1B				LSM14B
																	TCL6				LSM2
																	TCP1				LSM3
																	TEC				LSM4
																	TFCP2				LSM5
																	TFE3				LSM6
																	TFG				LSM7
																	TINCR				LSMD1
																	TKTL1				LSS
																	TLE1				LTV1
																	TLX1				LUC7L2
																	TMEM140				LUC7L3
																	TMPOP2				LUZP6
																	TMPRSS2				LYRM1
																	TNFRSF1B				LYRM4
																	TNS4				LYRM5
																	TPD52				LYSMD1
																	TPR				LYSMD3
																	TRAF6				LYSMD4
																	TRE17				LZTR1
																	TREH				M6PR
																	TRIB1				MAD2L1BP
																	TRIB2				MAD2L2
																	TRIM28				MAEA
																	TRIM8				MAGED1
																	TRIO				MAGEF1
																	TRIP6				MAGOH
																	TSPAN1				MAGT1
																	TSPY1				MAK16
																	TWIST1				MALSU1
																	TXN				MAN1A2
																	TYMS				MAN1B1
																	TYRP1				MAN2A2
																	UBE2C				MAN2B2
																	UBE3C				MAN2C1
																	UCA1				MAP1LC3B2
																	UHRF1				MAP2K1
																	URI1				MAP2K2
																	USP22				MAP2K5
																	USP4				MAP3K7
																	USP6				MAP4K4
																	VAV1				MAPK1
																	VAV2				MAPK1IP1L
																	VAV3				MAPK6
																	WAPL				MAPK8
																	WHSC1				MAPK9
																	WISP1				MAPKAP1
																	WNT1				MAPKAPK2
																	WNT10A				MAPKAPK5
																	WNT10B				MAPRE2
																	WNT2				MARCH2
																	WNT3				MARCH5
																	WWTR1				MARCH6
																	XCL1				MARCH7
																	XIAP				MARK3
																	YBX1				MARK4
																	YEATS4				MARS
																	YES1				MARS2
																	YWHAG				MAT2B
																	YWHAQ				MAVS
																	YWHAZ				MAX
																	YY1				MAZ
																	YY1AP1				MBD1
																	ZBTB7A				MBD2
																	ZEB1-AS1				MBD3
																	ZFAND4				MBD4
																	ZIC2				MBLAC1
																	ZMYM2				MBNL2
																	ZNF217				MBTPS1
																	ZNF268				MBTPS2
																	ZNF703				MCAT
																	ZNHIT6				MCCC1
																					MCEE
																					MCFD2
																					MCM3AP
																					MCM7
																					MCMBP
																					MCOLN1
																					MCPH1
																					MCRS1
																					MCTS1
																					MCU
																					MDC1
																					MDP1
																					ME2
																					MEAF6
																					MECP2
																					MED10
																					MED11
																					MED13
																					MED14
																					MED16
																					MED19
																					MED20
																					MED21
																					MED24
																					MED29
																					MED31
																					MED4
																					MED6
																					MED7
																					MED8
																					MEF2A
																					MEF2BNB
																					MEMO1
																					MEN1
																					MEPCE
																					METAP1
																					METAP2
																					METRN
																					METTL13
																					METTL14
																					METTL16
																					METTL17
																					METTL18
																					METTL20
																					METTL21A
																					METTL23
																					METTL2A
																					METTL2B
																					METTL3
																					METTL5
																					MFAP1
																					MFAP3
																					MFF
																					MFN1
																					MFSD11
																					MFSD12
																					MFSD3
																					MFSD5
																					MGAT2
																					MGAT4B
																					MGME1
																					MGMT
																					MGRN1
																					MGST3
																					MIA3
																					MIB1
																					MICALL1
																					MICU1
																					MID1IP1
																					MIDN
																					MIEN1
																					MIER1
																					MIF
																					MIF4GD
																					MIIP
																					MINOS1
																					MIS12
																					MITD1
																					MKI67IP
																					MKKS
																					MKLN1
																					MKNK1
																					MKRN2
																					MLEC
																					MLF2
																					MLH1
																					MLLT1
																					MLLT10
																					MLST8
																					MLX
																					MMAA
																					MMADHC
																					MMS19
																					MNAT1
																					MNF1
																					MOB4
																					MOGS
																					MON1A
																					MON2
																					MORC2
																					MORF4L2
																					MOSPD1
																					MPC2
																					MPDU1
																					MPG
																					MPHOSPH10
																					MPI
																					MPLKIP
																					MPND
																					MPPE1
																					MPV17L2
																					MRFAP1
																					MRFAP1L1
																					MRI1
																					MRM1
																					MRP63
																					MRPL1
																					MRPL10
																					MRPL11
																					MRPL12
																					MRPL13
																					MRPL14
																					MRPL15
																					MRPL16
																					MRPL17
																					MRPL18
																					MRPL19
																					MRPL2
																					MRPL20
																					MRPL21
																					MRPL22
																					MRPL23
																					MRPL24
																					MRPL27
																					MRPL28
																					MRPL3
																					MRPL30
																					MRPL32
																					MRPL33
																					MRPL35
																					MRPL36
																					MRPL37
																					MRPL38
																					MRPL4
																					MRPL40
																					MRPL41
																					MRPL42
																					MRPL43
																					MRPL44
																					MRPL45
																					MRPL46
																					MRPL47
																					MRPL48
																					MRPL49
																					MRPL50
																					MRPL51
																					MRPL52
																					MRPL53
																					MRPL54
																					MRPL55
																					MRPL9
																					MRPS10
																					MRPS11
																					MRPS12
																					MRPS14
																					MRPS15
																					MRPS16
																					MRPS17
																					MRPS18A
																					MRPS18B
																					MRPS18C
																					MRPS2
																					MRPS21
																					MRPS22
																					MRPS23
																					MRPS24
																					MRPS25
																					MRPS26
																					MRPS27
																					MRPS28
																					MRPS30
																					MRPS31
																					MRPS33
																					MRPS34
																					MRPS35
																					MRPS5
																					MRPS6
																					MRPS7
																					MRPS9
																					MRRF
																					MRS2
																					MRTO4
																					MSANTD3
																					MSH3
																					MSH6
																					MSL3
																					MSMP
																					MSRA
																					MSRB2
																					MTA2
																					MTCH1
																					MTCH2
																					MTDH
																					MTERFD1
																					MTERFD2
																					MTERFD3
																					MTFMT
																					MTFR1
																					MTFR1L
																					MTIF3
																					MTM1
																					MTMR1
																					MTMR3
																					MTMR6
																					MTO1
																					MTPAP
																					MTRR
																					MTSS1
																					MTX2
																					MUL1
																					MUS81
																					MUT
																					MVD
																					MXD4
																					MXI1
																					MYBBP1A
																					MYEOV2
																					MYL12B
																					MYNN
																					MYO1E
																					MYPOP
																					MZF1
																					MZT2A
																					MZT2B
																					N4BP1
																					N4BP2L2
																					NAA10
																					NAA15
																					NAA20
																					NAA38
																					NAA50
																					NAA60
																					NABP2
																					NACA
																					NACA2
																					NACC1
																					NACC2
																					NAE1
																					NAMPT
																					NANS
																					NAP1L4
																					NAPA
																					NARF
																					NARFL
																					NARG2
																					NARS
																					NARS2
																					NAT10
																					NBN
																					NBR1
																					NCAPH2
																					NCBP2
																					NCK1
																					NCKIPSD
																					NCL
																					NCLN
																					NCOA1
																					NCOA6
																					NCOR1
																					NCSTN
																					NDEL1
																					NDFIP1
																					NDNL2
																					NDST1
																					NDUFA10
																					NDUFA11
																					NDUFA12
																					NDUFA13
																					NDUFA2
																					NDUFA3
																					NDUFA4
																					NDUFA5
																					NDUFA6
																					NDUFA7
																					NDUFA8
																					NDUFA9
																					NDUFAF2
																					NDUFAF3
																					NDUFAF4
																					NDUFB10
																					NDUFB11
																					NDUFB2
																					NDUFB3
																					NDUFB4
																					NDUFB5
																					NDUFB6
																					NDUFB7
																					NDUFB8
																					NDUFB9
																					NDUFC1
																					NDUFC2
																					NDUFC2-KCTD14
																					NDUFS2
																					NDUFS3
																					NDUFS4
																					NDUFS5
																					NDUFS6
																					NDUFS7
																					NDUFS8
																					NDUFV1
																					NDUFV2
																					NECAP1
																					NEDD8
																					NEDD8-MDP1
																					NEIL2
																					NEK4
																					NEK9
																					NELFB
																					NELFCD
																					NELFE
																					NENF
																					NEU1
																					NF2
																					NFATC2IP
																					NFE2L2
																					NFIL3
																					NFKBIB
																					NFKBIL1
																					NFU1
																					NFX1
																					NFYB
																					NFYC
																					NGDN
																					NGLY1
																					NGRN
																					NHP2
																					NHP2L1
																					NIF3L1
																					NINJ1
[truncated: 1,800 more rows]

## Sheet: Depression genes (DAG)
ABT1	Wray et al, 2018; Howard et al, 2018		DAG vs CAG	ABT1	5-HT3C2		DAG vs TSG	ABT1	ABCG2		DAG vs OG	ABT1	ABL1		DAG vs TSG+OG	ABT1	ABCG2		DAG vs HG	ABT1	AAAS
ANKS1B				ANKS1B	ABCB4			ANKS1B	ABI2			ANKS1B	ABL2			ANKS1B	ABI2			ANKS1B	AAGAB
APOPT1				APOPT1	ABCB5			APOPT1	ACHE			APOPT1	ACOD1			APOPT1	ACHE			APOPT1	AAMP
AREL1				AREL1	ABCC2			AREL1	ACVR1C			AREL1	ACTN4			AREL1	ACVR1C			AREL1	AAR2
ASCC3				ASCC3	ABCC4			ASCC3	ACY1			ASCC3	ADAM28			ASCC3	ACY1			ASCC3	AARS
ASTN1				ASTN1	ABHD16B			ASTN1	ADAMTS18			ASTN1	ADAM9			ASTN1	ADAMTS18			ASTN1	AARS2
ASTN2				ASTN2	ABHD8			ASTN2	ADAMTS8			ASTN2	ADGRF1			ASTN2	ADAMTS8			ASTN2	AARSD1
ATP5L				ATP5L	ABI3			ATP5L	ADAMTS9			ATP5L	ADRBK2			ATP5L	ADAMTS9			ATP5L	AASDHPPT
ATP6V1G2				ATP6V1G2	ABO			ATP6V1G2	ADAMTS9-AS2			ATP6V1G2	AFF1			ATP6V1G2	ADAMTS9-AS2			ATP6V1G2	AATF
B3GALTL				B3GALTL	ACACA			B3GALTL	ADARB1			B3GALTL	AFF3			B3GALTL	ADARB1			B3GALTL	ABCB10
B3GLCT				B3GLCT	ACAD10			B3GLCT	ADPRH			B3GLCT	AGAP2			B3GLCT	ADPRH			B3GLCT	ABCB7
BAG5				BAG5	ACTA2			BAG5	AFAP1L2			BAG5	AGFG1			BAG5	AFAP1L2			BAG5	ABCD3
BAG6				BAG6	ACTG1P23			BAG6	AGTR1			BAG6	AGRN			BAG6	AGTR1			BAG6	ABCE1
BEND4				BEND4	ACTL7A			BEND4	AHCYL1			BEND4	AHCYL1			BEND4	AHCYL1			BEND4	ABCF1
BOLL				BOLL	ACTN1			BOLL	AHNAK			BOLL	AHI1			BOLL	AHNAK			BOLL	ABCF2
BTBD18				BTBD18	ACTR1A			BTBD18	AHR			BTBD18	AIMP2			BTBD18	AHR			BTBD18	ABCF3
BTN1A1				BTN1A1	ACTRT3			BTN1A1	AHRR			BTN1A1	AKAP13			BTN1A1	AHRR			BTN1A1	ABHD10
BTN2A1				BTN2A1	ACVR1B			BTN2A1	AIF1			BTN2A1	AKAP9			BTN2A1	AIF1			BTN2A1	ABHD12
BTN2A2				BTN2A2	ADAM12			BTN2A2	AIM2			BTN2A2	AKIRIN2			BTN2A2	AIM2			BTN2A2	ABHD13
BTN3A1				BTN3A1	ADAM15			BTN3A1	AIMP1			BTN3A1	AKT1			BTN3A1	AIMP1			BTN3A1	ABHD14A
BTN3A2				BTN3A2	ADAM29			BTN3A2	AIMP2			BTN3A2	AKT2			BTN3A2	AIMP2			BTN3A2	ABHD16A
BTN3A3				BTN3A3	ADAMTS13			BTN3A3	AIP			BTN3A3	AKTIP			BTN3A3	AIP			BTN3A3	ABHD4
C11orf31				C11orf31	ADAMTS16			C11orf31	AJAP1			C11orf31	ALDH1A1			C11orf31	AJAP1			C11orf31	ABHD8
C6orf15				C6orf15	ADAMTS17			C6orf15	AKAP12			C6orf15	ALK			C6orf15	AKAP12			C6orf15	ABI1
C6orf168				C6orf168	ADAMTS6			C6orf168	AKR1B1			C6orf168	ALL1			C6orf168	AKR1B1			C6orf168	ABT1
CABP1				CABP1	ADAMTS7P3			CABP1	ALDH1A2			CABP1	ANIB1			CABP1	ALDH1A2			CABP1	ACAD9
CACNA1E				CACNA1E	ADAR			CACNA1E	ALOX15			CACNA1E	ANP32C			CACNA1E	ALOX15			CACNA1E	ACADVL
CACNA2D1				CACNA2D1	ADAT1			CACNA2D1	ALOX15B			CACNA2D1	ANP32D			CACNA2D1	ALOX15B			CACNA2D1	ACAP3
CCDC122				CCDC122	ADCY2			CCDC122	ALPL			CCDC122	AQP1			CCDC122	ALPL			CCDC122	ACBD3
CCDC68				CCDC68	ADH			CCDC68	AMER1			CCDC68	AR			CCDC68	AMER1			CCDC68	ACBD5
CCS				CCS	ADH1B			CCS	AMH			CCS	ARAF			CCS	AMH			CCS	ACBD6
CDSN				CDSN	ADH1C			CDSN	ANAPC1			CDSN	ARHGEF1			CDSN	ANAPC1			CDSN	ACIN1
CELF4				CELF4	ADH6			CELF4	ANGPTL4			CELF4	ARHGEF2			CELF4	ANGPTL4			CELF4	ACLY
CHADL				CHADL	ADH7			CHADL	ANP32A			CHADL	ARHGEF5			CHADL	ANP32A			CHADL	ACOT13
CHD6				CHD6	ADHB8			CHD6	ANXA1			CHD6	ARID3A			CHD6	ANXA1			CHD6	ACOT8
CHD7				CHD7	ADIPOR1P1			CHD7	ANXA7			CHD7	ASCL1			CHD7	ANXA7			CHD7	ACOT9
CKB				CKB	ADNP			CKB	APAF1			CKB	ASPSCR1			CKB	APAF1			CKB	ACOX1
CLP1				CLP1	ADO			CLP1	APC			CLP1	ATF1			CLP1	APC			CLP1	ACOX3
CPPED1				CPPED1	ADRM1			CPPED1	APITD1			CPPED1	ATF3			CPPED1	APITD1			CPPED1	ACP1
CRYBA1				CRYBA1	ADSS			CRYBA1	ARF1			CRYBA1	AURKA			CRYBA1	ARF1			CRYBA1	ACSF3
CSE1L				CSE1L	AFG3L1P			CSE1L	ARG1			CSE1L	AXL			CSE1L	ARG1			CSE1L	ACSL3
CTNNA3				CTNNA3	AFM			CTNNA3	ARHGAP29			CTNNA3	BAALC			CTNNA3	ARHGAP29			CTNNA3	ACSS2
CTNND1				CTNND1	AFP			CTNND1	ARHGEF12			CTNND1	BAIAP2L1			CTNND1	ARHGEF12			CTNND1	ACTR10
DCAF4L1				DCAF4L1	AGAP7P			DCAF4L1	ARID1A			DCAF4L1	BANP			DCAF4L1	ARID1A			DCAF4L1	ACTR1A
DCC				DCC	AGER			DCC	ARID2			DCC	BARD1			DCC	ARID2			DCC	ACTR1B
DCDC1				DCDC1	AGPAT1			DCDC1	ARL11			DCDC1	BAX			DCDC1	ARL11			DCDC1	ACTR5
DDAH2				DDAH2	AGR3			DDAH2	ARL6IP5			DDAH2	BCAR4			DDAH2	ARL6IP5			DDAH2	ACTR8
DDR1				DDR1	AHR			DDR1	ARMC10			DDR1	BCKDHB			DDR1	ARMC10			DDR1	ACVR1
DDX27				DDX27	AIF1			DDX27	ARMC5			DDX27	BCL11A			DDX27	ARMC5			DDX27	ACVR1B
DENND1A				DENND1A	AIG1			DENND1A	ARNTL			DENND1A	BCL11B			DENND1A	ARNTL			DENND1A	ADCK2
DENND1B				DENND1B	AJ412031			DENND1B	ASCL1			DENND1B	BCL2			DENND1B	ASCL1			DENND1B	ADCK4
DHX38				DHX38	AK094674			DHX38	ASS1			DHX38	BCL2A1			DHX38	ASS1			DHX38	ADH5
DKFZp686K1684				DKFZp686K1684	AKT1			DKFZp686K1684	ASXL1			DKFZp686K1684	BCL2L1			DKFZp686K1684	ASXL1			DKFZp686K1684	ADI1
DLST				DLST	ALB			DLST	ATF3			DLST	BCL2L12			DLST	ATF3			DLST	ADIPOR1
DNAJC24				DNAJC24	ALDH1A2			DNAJC24	ATM			DNAJC24	BCL3			DNAJC24	ATM			DNAJC24	ADIPOR2
DRD2				DRD2	ALDH2			DRD2	ATMIN			DRD2	BCL6			DRD2	ATMIN			DRD2	ADK
ECE2				ECE2	ALS2CR12			ECE2	ATR			ECE2	BCL9			ECE2	ATR			ECE2	ADNP
ELP4				ELP4	ANKLE1			ELP4	AXIN1			ELP4	BCL9L			ELP4	AXIN1			ELP4	ADO
EMILIN3				EMILIN3	ANKRD16			EMILIN3	AXIN2			EMILIN3	BCR			EMILIN3	AXIN2			EMILIN3	ADPRH
ENOX1				ENOX1	ANKRD17			ENOX1	AZGP1			ENOX1	BIRC2			ENOX1	AZGP1			ENOX1	ADPRHL2
EP300				EP300	ANKRD30A			EP300	BANP			EP300	BIRC3			EP300	BANP			EP300	ADPRM
EP300-AS1				EP300-AS1	ANKS1A			EP300-AS1	BAP1			EP300-AS1	BIRC5			EP300-AS1	BAP1			EP300-AS1	ADSL
EPHB2				EPHB2	ANO7			EPHB2	BARD1			EPHB2	BLK			EPHB2	BARD1			EPHB2	AES
ERBB4				ERBB4	ANP32A			ERBB4	BASP1			ERBB4	BMI1			ERBB4	BASP1			ERBB4	AFF4
ESR2				ESR2	ANXA9			ESR2	BATF2			ESR2	BMP7			ESR2	BATF2			ESR2	AFTPH
FADS1				FADS1	AP1B1			FADS1	BAX			FADS1	BOC			FADS1	BAX			FADS1	AGFG1
FADS2				FADS2	AP4B1			FADS2	BBC3			FADS2	BRAF			FADS2	BBC3			FADS2	AGGF1
FAM172A				FAM172A	APCDD1			FAM172A	BCL10			FAM172A	BRD4			FAM172A	BCL10			FAM172A	AGPAT1
FANCL				FANCL	APOBEC3A			FANCL	BCL2L11			FANCL	BRF2			FANCL	BCL2L11			FANCL	AGPAT3
FBXL4				FBXL4	APOM			FBXL4	BCL6B			FBXL4	CABIN1			FBXL4	BCL6B			FBXL4	AGPAT6
FCF1				FCF1	AR			FCF1	BCORL1			FCF1	CAMK1D			FCF1	BCORL1			FCF1	AGPS
FEN1				FEN1	ARAP3			FEN1	BCR			FEN1	CAPG			FEN1	BCR			FEN1	AHCY
FH				FH	ARFRP1			FH	BECN1			FH	CARD11			FH	BECN1			FH	AHSA1
FHIT				FHIT	ARHGAP23			FHIT	BEX2			FHIT	CAV1			FHIT	BEX2			FHIT	AIMP1
GNAO1				GNAO1	ARHGEF10L			GNAO1	BHLHE41			GNAO1	CBFB			GNAO1	BHLHE41			GNAO1	AIP
GRIK5				GRIK5	ARHGEF5			GRIK5	BIK			GRIK5	CBL			GRIK5	BIK			GRIK5	AK2
GRM5				GRM5	ARID1B			GRM5	BIN1			GRM5	CBLB			GRM5	BIN1			GRM5	AK3
GRM8				GRM8	ARID5B			GRM8	BLCAP			GRM8	CBLL1			GRM8	BLCAP			GRM8	AKAP8
GTF2H4				GTF2H4	ARL3			GTF2H4	BLID			GTF2H4	CBX7			GTF2H4	BLID			GTF2H4	AKAP9
HIST1H1B				HIST1H1B	ARL4C			HIST1H1B	BLM			HIST1H1B	CBX8			HIST1H1B	BLM			HIST1H1B	AKIP1
HIST1H2AI				HIST1H2AI	ARL5B			HIST1H2AI	BLNK			HIST1H2AI	CCDC28A			HIST1H2AI	BLNK			HIST1H2AI	AKIRIN1
HIST1H2AJ				HIST1H2AJ	ARMC2			HIST1H2AJ	BMF			HIST1H2AJ	CCDC6			HIST1H2AJ	BMF			HIST1H2AJ	AKIRIN2
HIST1H2AK				HIST1H2AK	ARMC9			HIST1H2AK	BMP10			HIST1H2AK	CCNB1			HIST1H2AK	BMP10			HIST1H2AK	AKR1A1
HIST1H2AL				HIST1H2AL	ARNT			HIST1H2AL	BMP2			HIST1H2AL	CCNB2			HIST1H2AL	BMP2			HIST1H2AL	AKR7A2
HIST1H2AM				HIST1H2AM	ARRDC3			HIST1H2AM	BMP4			HIST1H2AM	CCND1			HIST1H2AM	BMP4			HIST1H2AM	AKT1
HIST1H2BK				HIST1H2BK	ARRDC3-AS1			HIST1H2BK	BMPR1A			HIST1H2BK	CCNE1			HIST1H2BK	BMPR1A			HIST1H2BK	AKT1S1
HIST1H2BL				HIST1H2BL	AS1			HIST1H2BL	BMPR2			HIST1H2BL	CCNL1			HIST1H2BL	BMPR2			HIST1H2BL	AKTIP
HIST1H2BM				HIST1H2BM	AS3MT			HIST1H2BM	BNIP3L			HIST1H2BM	CD24			HIST1H2BM	BNIP3L			HIST1H2BM	ALAD
HIST1H2BN				HIST1H2BN	ASCL2			HIST1H2BN	BRCA1			HIST1H2BN	CDC25A			HIST1H2BN	BRCA1			HIST1H2BN	ALDH3A2
HIST1H2BO				HIST1H2BO	ASH1L			HIST1H2BO	BRCA2			HIST1H2BO	CDC25C			HIST1H2BO	BRCA2			HIST1H2BO	ALDH9A1
HIST1H3H				HIST1H3H	ASIP			HIST1H3H	BRD7			HIST1H3H	CDC5L			HIST1H3H	BRD7			HIST1H3H	ALG11
HIST1H3I				HIST1H3I	ASXL2			HIST1H3I	BRF1			HIST1H3I	CDC6			HIST1H3I	BRF1			HIST1H3I	ALG5
HIST1H3J				HIST1H3J	ASZ1			HIST1H3J	BRINP1			HIST1H3J	CDH1			HIST1H3J	BRINP1			HIST1H3J	ALG8
HIST1H4J				HIST1H4J	ATE1			HIST1H4J	BRMS1			HIST1H4J	CDH17			HIST1H4J	BRMS1			HIST1H4J	ALG9
HIST1H4K				HIST1H4K	ATF1			HIST1H4K	BRSK1			HIST1H4K	CDK1			HIST1H4K	BRSK1			HIST1H4K	ALKBH1
HIST1H4L				HIST1H4L	ATF1P1			HIST1H4L	BTG2			HIST1H4L	CDK14			HIST1H4L	BTG2			HIST1H4L	ALKBH2
HLA-B				HLA-B	ATF6B			HLA-B	BTG3			HLA-B	CDK4			HLA-B	BTG3			HLA-B	ALKBH3
HLA-C				HLA-C	ATF7IP			HLA-C	BTG4			HLA-C	CDK5R2			HLA-C	BTG4			HLA-C	ALKBH5
HMGN4				HMGN4	ATG4B			HMGN4	BTK			HMGN4	CDK6			HMGN4	BTK			HMGN4	ALS2
HP				HP	ATM			HP	C2orf40			HP	CDK8			HP	C2orf40			HP	ALYREF
HPR				HPR	ATOH1			HPR	CABLES1			HPR	CDKN1A			HPR	CABLES1			HPR	AMBRA1
KCNB1				KCNB1	ATP1B2			KCNB1	CACNA2D3			KCNB1	CDKN1B			KCNB1	CACNA2D3			KCNB1	AMD1
KCNQ5				KCNQ5	ATP5EP2			KCNQ5	CADM1			KCNQ5	CDKN3			KCNQ5	CADM1			KCNQ5	ANAPC10
KLC1				KLC1	ATP5F1P4			KLC1	CADM2			KLC1	CDON			KLC1	CADM2			KLC1	ANAPC11
L3MBTL2				L3MBTL2	ATP5HP1			L3MBTL2	CADM3			L3MBTL2	CDX2			L3MBTL2	CADM3			L3MBTL2	ANAPC13
LACC1				LACC1	ATP5SL			LACC1	CADM4			LACC1	CEACAM6			LACC1	CADM4			LACC1	ANAPC15
LHX2				LHX2	ATP6V1A			LHX2	CAMK2N1			LHX2	CENPW			LHX2	CAMK2N1			LHX2	ANAPC16
LIN28B				LIN28B	ATP9B			LIN28B	CAMTA1			LIN28B	CFLAR			LIN28B	CAMTA1			LIN28B	ANAPC2
LINC00461				LINC00461	AX746803			LINC00461	CAPG			LINC00461	CHD1L			LINC00461	CAPG			LINC00461	ANAPC5
LINC00682				LINC00682	B4GALNT2			LINC00682	CASC1			LINC00682	CHIC1			LINC00682	CASC1			LINC00682	ANAPC7
LINC01065				LINC01065	B9D2			LINC01065	CASC2			LINC01065	CHL1			LINC01065	CASC2			LINC01065	ANKFY1
LINC01231				LINC01231	BABAM1			LINC01231	CASP2			LINC01231	CKS1B			LINC01231	CASP2			LINC01231	ANKH
LINC01360				LINC01360	BACH1			LINC01360	CASP5			LINC01360	CMC4			LINC01360	CASP5			LINC01360	ANKHD1
LINC01876				LINC01876	BAG6			LINC01876	CASP8			LINC01876	CNR2			LINC01876	CASP8			LINC01876	ANKHD1-EIF4EBP3
LOC100996447				LOC100996447	BAI3			LOC100996447	CAT			LOC100996447	CNTN2			LOC100996447	CAT			LOC100996447	ANKRD10
LOC101927421				LOC101927421	BAK1			LOC101927421	CAV1			LOC101927421	COPS3			LOC101927421	CAV1			LOC101927421	ANKRD17
LPIN3				LPIN3	BARX1			LPIN3	CBFA2T3			LPIN3	COPS5			LPIN3	CBFA2T3			LPIN3	ANKRD28
LRFN5				LRFN5	BARX2			LRFN5	CBL			LRFN5	CREB1			LRFN5	CBL			LRFN5	ANKRD39
MAD1L1				MAD1L1	BAT3			MAD1L1	CBX5			MAD1L1	CRK			MAD1L1	CBX5			MAD1L1	ANKRD46
MED19				MED19	BC039327			MED19	CCAR1			MED19	CRKL			MED19	CCAR1			MED19	ANO6
MEF2C				MEF2C	BC042052			MEF2C	CCAR2			MEF2C	CRLF2			MEF2C	CCAR2			MEF2C	ANP32A
METTL9				METTL9	BC050344			METTL9	CCDC136			METTL9	CROT			METTL9	CCDC136			METTL9	ANP32B
MIR4528				MIR4528	BCAR1			MIR4528	CCDC154			MIR4528	CRTC1			MIR4528	CCDC154			MIR4528	ANP32C
MIR4529				MIR4529	BCAS3			MIR4529	CCDC67			MIR4529	CRYAB			MIR4529	CCDC67			MIR4529	ANP32E
MIR548H1				MIR548H1	BCKDHB			MIR548H1	CCNC			MIR548H1	CSF1			MIR548H1	CCNC			MIR548H1	ANXA6
MIR924HG				MIR924HG	BCL2			MIR924HG	CCNDBP1			MIR924HG	CSF1R			MIR924HG	CCNDBP1			MIR924HG	ANXA7
MLF1				MLF1	BCL2L15			MLF1	CD4			MLF1	CSF3			MLF1	CD4			MLF1	AP1B1
MTHFD1				MTHFD1	BCL3			MTHFD1	CD44			MTHFD1	CSF3R			MTHFD1	CD44			MTHFD1	AP1G1
MYO18A				MYO18A	BCL6			MYO18A	CD82			MYO18A	CSNK2A1			MYO18A	CD82			MYO18A	AP1M1
NBAS				NBAS	BCYRN1			NBAS	CDC73			NBAS	CSNK2A2			NBAS	CDC73			NBAS	AP2A1
NDUFA2				NDUFA2	BICC1			NDUFA2	CDCP1			NDUFA2	CT45A1			NDUFA2	CDCP1			NDUFA2	AP2A2
NEGR1				NEGR1	BICD1			NEGR1	CDH1			NEGR1	CTBP2			NEGR1	CDH1			NEGR1	AP2M1
NKAPL				NKAPL	BIK			NKAPL	CDH11			NKAPL	CTGF			NKAPL	CDH11			NKAPL	AP2S1
NR4A2				NR4A2	BIRC2			NR4A2	CDH13			NR4A2	CTNNB1			NR4A2	CDH13			NR4A2	AP3B1
NUFIP2				NUFIP2	BIRC3			NUFIP2	CDH17			NUFIP2	CTNND2			NUFIP2	CDH17			NUFIP2	AP3D1
OLFM4				OLFM4	BLK			OLFM4	CDH4			OLFM4	CTSZ			OLFM4	CDH4			OLFM4	AP3M1
OR14J1				OR14J1	BMF			OR14J1	CDH5			OR14J1	CTTN			OR14J1	CDH5			OR14J1	AP3S1
OR2B2				OR2B2	BMI1P1			OR2B2	CDK2			OR2B2	CUL4A			OR2B2	CDK2			OR2B2	AP3S2
PAUPAR				PAUPAR	BMP2			PAUPAR	CDK2AP1			PAUPAR	CUL7			PAUPAR	CDK2AP1			PAUPAR	AP4B1
PAX5				PAX5	BMP4			PAX5	CDK6			PAX5	CUX1			PAX5	CDK6			PAX5	AP5M1
PAX6				PAX6	BNC2			PAX6	CDKN1A			PAX6	CXCL1			PAX6	CDKN1A			PAX6	APEH
PCDHA1				PCDHA1	BOC			PCDHA1	CDKN1B			PCDHA1	CXCL2			PCDHA1	CDKN1B			PCDHA1	APEX1
PCDHA10				PCDHA10	BOD1			PCDHA10	CDKN1C			PCDHA10	CXCL3			PCDHA10	CDKN1C			PCDHA10	APEX2
PCDHA11				PCDHA11	BOK			PCDHA11	CDKN2A			PCDHA11	CXCR4			PCDHA11	CDKN2A			PCDHA11	APH1A
PCDHA2				PCDHA2	BOK-AS1			PCDHA2	CDKN2B			PCDHA2	CYGB			PCDHA2	CDKN2B			PCDHA2	API5
PCDHA3				PCDHA3	BOLA2P3			PCDHA3	CDKN2C			PCDHA3	CYP24A1			PCDHA3	CDKN2C			PCDHA3	APIP
PCDHA4				PCDHA4	BPTF			PCDHA4	CDO1			PCDHA4	DAXX			PCDHA4	CDO1			PCDHA4	APOA1BP
PCDHA5				PCDHA5	BRAP			PCDHA5	CDX2			PCDHA5	DCD			PCDHA5	CDX2			PCDHA5	APOL2
PCDHA6				PCDHA6	BRCA2			PCDHA6	CEACAM1			PCDHA6	DCUN1D1			PCDHA6	CEACAM1			PCDHA6	APOOL
PCDHA7				PCDHA7	BRD9			PCDHA7	CEBPA			PCDHA7	DDB2			PCDHA7	CEBPA			PCDHA7	APOPT1
PCDHA9				PCDHA9	BRIP1			PCDHA9	CEBPD			PCDHA9	DDHD2			PCDHA9	CEBPD			PCDHA9	APPL2
PCLO				PCLO	BTBD11			PCLO	CFTR			PCLO	DDIT3			PCLO	CFTR			PCLO	APTX
PGBD1				PGBD1	BTLN2			PGBD1	CHD1			PGBD1	DDX6			PGBD1	CHD1			PGBD1	ARAF
PMFBP1				PMFBP1	BTNL2			PMFBP1	CHD5			PMFBP1	DEK			PMFBP1	CHD5			PMFBP1	ARCN1
POGZ				POGZ	BUD13			POGZ	CHEK1			POGZ	DIS3			POGZ	CHEK1			POGZ	ARF1
POU5F2				POU5F2	C10orf113			POU5F2	CHEK2			POU5F2	DLX5			POU5F2	CHEK2			POU5F2	ARF5
PROX2				PROX2	C10orf114			PROX2	CHFR			PROX2	DNPH1			PROX2	CHFR			PROX2	ARF6
PSORS1C1				PSORS1C1	C10orf18			PSORS1C1	CHST10			PSORS1C1	DPPA2			PSORS1C1	CHST10			PSORS1C1	ARFGAP2
PUM3				PUM3	C10orf32			PUM3	CHUK			PUM3	DPPA4			PUM3	CHUK			PUM3	ARFGAP3
PXDNL				PXDNL	C10orf32-AS3MT			PXDNL	CIC			PXDNL	DSG3			PXDNL	CIC			PXDNL	ARFGEF2
RAB27B				RAB27B	C10orf95			RAB27B	CITED2			RAB27B	DUSP12			RAB27B	CITED2			RAB27B	ARFIP1
RANGAP1				RANGAP1	C11orf93			RANGAP1	CIZ1			RANGAP1	DUSP26			RANGAP1	CIZ1			RANGAP1	ARFIP2
RBFOX1				RBFOX1	C12orf5			RBFOX1	CLDN1			RBFOX1	E2F1			RBFOX1	CLDN1			RBFOX1	ARFRP1
RBM14-RBM4				RBM14-RBM4	C12orf51			RBM14-RBM4	CLDN23			RBM14-RBM4	E2F3			RBM14-RBM4	CLDN23			RBM14-RBM4	ARHGAP35
RBM4				RBM4	C14orf118			RBM4	CLU			RBM4	E2F5			RBM4	CLU			RBM4	ARHGAP5
RBM4B				RBM4B	C14orf143			RBM4B	CMTM3			RBM4B	ECHS1			RBM4B	CMTM3			RBM4B	ARHGDIA
RCN1				RCN1	C16orf72			RCN1	CMTM5			RCN1	ECT2			RCN1	CMTM5			RCN1	ARHGEF10L
RERE				RERE	C17orf47			RERE	CNDP2			RERE	EEF1A1			RERE	CNDP2			RERE	ARHGEF11
RFTN2				RFTN2	C17orf62			RFTN2	CNN1			RFTN2	EEF1A2			RFTN2	CNN1			RFTN2	ARHGEF40
RFWD2				RFWD2	C17orf78			RFWD2	CNOT3			RFWD2	EEF1D			RFWD2	CNOT3			RFWD2	ARIH1
RP11-6N13.1				RP11-6N13.1	c18orf1			RP11-6N13.1	CNTNAP2			RP11-6N13.1	EGFR			RP11-6N13.1	CNTNAP2			RP11-6N13.1	ARIH2
RPS6KL1				RPS6KL1	C19orf61			RPS6KL1	COPS2			RPS6KL1	EIF3E			RPS6KL1	COPS2			RPS6KL1	ARIH2OS
RSRC1				RSRC1	C19orf62			RSRC1	CPNE7			RSRC1	EIF3I			RSRC1	CPNE7			RSRC1	ARL1
RTN1				RTN1	C1orf110			RTN1	CREB3L1			RTN1	EIF4E			RTN1	CREB3L1			RTN1	ARL14EP
SEMA6D				SEMA6D	C1orf127			SEMA6D	CREBBP			SEMA6D	EIF5A2			SEMA6D	CREBBP			SEMA6D	ARL5A
SF3B1				SF3B1	C2			SF3B1	CREM			SF3B1	ELAVL1			SF3B1	CREM			SF3B1	ARL6IP4
SFTA2				SFTA2	C20orf15			SFTA2	CRNN			SFTA2	ELF4			SFTA2	CRNN			SFTA2	ARL8A
SGIP1				SGIP1	C20orf151			SGIP1	CSF2			SGIP1	ELK1			SGIP1	CSF2			SGIP1	ARL8B
SHISA9				SHISA9	C20orf166			SHISA9	CSMD1			SHISA9	ELK3			SHISA9	CSMD1			SHISA9	ARMC1
SHOX2				SHOX2	C20orf166-AS1			SHOX2	CSNK1A1			SHOX2	ELL			SHOX2	CSNK1A1			SHOX2	ARMC10
SIM1				SIM1	C20orf187			SIM1	CSRNP1			SIM1	EML4			SIM1	CSRNP1			SIM1	ARMC5
SLC25A17				SLC25A17	C20orf195			SLC25A17	CST5			SLC25A17	EMSY			SLC25A17	CST5			SLC25A17	ARMC6
SLC2A9				SLC2A9	C20orf62			SLC2A9	CST6			SLC2A9	EN2			SLC2A9	CST6			SLC2A9	ARMC7
SLC30A9				SLC30A9	C22orf31			SLC30A9	CTCF			SLC30A9	ENTPD5			SLC30A9	CTCF			SLC30A9	ARMC8
SLC45A1				SLC45A1	C2orf16			SLC45A1	CTCFL			SLC45A1	EPCAM			SLC45A1	CTCFL			SLC45A1	ARMCX3
SLCO3A1				SLCO3A1	C2orf43			SLCO3A1	CTDSPL			SLCO3A1	EPHA2			SLCO3A1	CTDSPL			SLCO3A1	ARMCX5
SNX29				SNX29	C2orf48			SNX29	CTGF			SNX29	EPS8			SNX29	CTGF			SNX29	ARNT
SORCS3				SORCS3	C3orf21			SORCS3	CTNNA2			SORCS3	ERAS			SORCS3	CTNNA2			SORCS3	ARPC1A
SOX5				SOX5	C4A			SOX5	CTNNA3			SOX5	ERBB2			SOX5	CTNNA3			SOX5	ARPC2
SPPL3				SPPL3	C4B			SPPL3	CTNNBIP1			SPPL3	ERBB3			SPPL3	CTNNBIP1			SPPL3	ARPC5L
SPTBN2				SPTBN2	C5orf66			SPTBN2	CTNND1			SPTBN2	ERBB4			SPTBN2	CTNND1			SPTBN2	ARV1
STK19				STK19	C6orf10			STK19	CUL1			STK19	ERG			STK19	CUL1			STK19	ASB1
SYNE2				SYNE2	C6orf15			SYNE2	CUL2			SYNE2	ERGIC1			SYNE2	CUL2			SYNE2	ASB6
TCAIM				TCAIM	C6orf37			TCAIM	CUL5			TCAIM	ERVW-1			TCAIM	CUL5			TCAIM	ASB7
TCF4				TCF4	C6orf48			TCF4	CUX1			TCF4	ESPL1			TCF4	CUX1			TCF4	ASB8
TCTEX1D1				TCTEX1D1	C6orf72			TCTEX1D1	CXCL10			TCTEX1D1	ETS1			TCTEX1D1	CXCL10			TCTEX1D1	ASCC1
TENM2				TENM2	C6orf97			TENM2	CXCL12			TENM2	ETS2			TENM2	CXCL12			TENM2	ASCC3
TMEM106B				TMEM106B	C8orf37-AS1			TMEM106B	CXCL14			TMEM106B	ETV1			TMEM106B	CXCL14			TMEM106B	ASF1A
TMEM161B				TMEM161B	C9orf156			TMEM161B	CXCR2			TMEM161B	ETV3			TMEM161B	CXCR2			TMEM161B	ASH2L
TMEM258				TMEM258	C9orf3			TMEM258	CXXC4			TMEM258	ETV4			TMEM258	CXXC4			TMEM258	ASNA1
TMX2				TMX2	C9orf97			TMX2	CXXC5			TMX2	ETV6			TMX2	CXXC5			TMX2	ASNSD1
TMX2-CTNND1				TMX2-CTNND1	CABLES1			TMX2-CTNND1	CYB561D2			TMX2-CTNND1	EVI2A			TMX2-CTNND1	CYB561D2			TMX2-CTNND1	ASPSCR1
TOPAZ1				TOPAZ1	CABLES2			TOPAZ1	CYB5A			TOPAZ1	EVI5			TOPAZ1	CYB5A			TOPAZ1	ASUN
TRIM26				TRIM26	CACNA2D3			TRIM26	CYB5R2			TRIM26	EWSR1			TRIM26	CYB5R2			TRIM26	ASXL1
TRIM31				TRIM31	CADM1			TRIM31	CYGB			TRIM31	EZH2			TRIM31	CYGB			TRIM31	ATAD1
TRIM39				TRIM39	CALM2P1			TRIM39	CYLD			TRIM39	FAM189B			TRIM39	CYLD			TRIM39	ATAD3A
TRIM39-RPP21				TRIM39-RPP21	CARSP1			TRIM39-RPP21	DAB2			TRIM39-RPP21	FAM72A			TRIM39-RPP21	DAB2			TRIM39-RPP21	ATE1
TRMT61A				TRMT61A	CASC11			TRMT61A	DAB2IP			TRMT61A	FAM83D			TRMT61A	DAB2IP			TRMT61A	ATF1
TUBB				TUBB	CASC15			TUBB	DACH1			TUBB	FASN			TUBB	DACH1			TUBB	ATF2
TYR				TYR	CASC16			TYR	DACT1			TYR	FDPS			TYR	DACT1			TYR	ATF4
UBE4A				UBE4A	CASC17			UBE4A	DAPK1			UBE4A	FES			UBE4A	DAPK1			UBE4A	ATF6
VRK2				VRK2	CASC19			VRK2	DAPK2			VRK2	FEV			VRK2	DAPK2			VRK2	ATF7
VWDE				VWDE	CASC20			VWDE	DAPK3			VWDE	FEZF1			VWDE	DAPK3			VWDE	ATF7IP
XPNPEP3				XPNPEP3	CASC21			XPNPEP3	DCC			XPNPEP3	FGF10			XPNPEP3	DCC			XPNPEP3	ATG12
YLPM1				YLPM1	CASC8			YLPM1	DCDC2			YLPM1	FGF3			YLPM1	DCDC2			YLPM1	ATG13
ZC3H7B				ZC3H7B	CASP10			ZC3H7B	DCLRE1A			ZC3H7B	FGF4			ZC3H7B	DCLRE1A			ZC3H7B	ATG16L1
ZCCHC7				ZCCHC7	CASP8			ZCCHC7	DCN			ZCCHC7	FGF5			ZCCHC7	DCN			ZCCHC7	ATG2A
ZDHHC5				ZDHHC5	CAST			ZDHHC5	DCUN1D3			ZDHHC5	FGF6			ZDHHC5	DCUN1D3			ZDHHC5	ATG2B
ZKSCAN3				ZKSCAN3	CATSPER3			ZKSCAN3	DDB2			ZKSCAN3	FGF8			ZKSCAN3	DDB2			ZKSCAN3	ATG3
ZKSCAN4				ZKSCAN4	CBX6			ZKSCAN4	DDR2			ZKSCAN4	FGFR1			ZKSCAN4	DDR2			ZKSCAN4	ATG4B
ZKSCAN7				ZKSCAN7	CBX7			ZKSCAN7	DDX3X			ZKSCAN7	FGFR1OP			ZKSCAN7	DDX3X			ZKSCAN7	ATG4D
ZKSCAN8				ZKSCAN8	CBX8			ZKSCAN8	DDX58			ZKSCAN8	FGFR2			ZKSCAN8	DDX58			ZKSCAN8	ATG5
ZNF165				ZNF165	CCAT2			ZNF165	Dec-01			ZNF165	FGFR3			ZNF165	Dec-01			ZNF165	ATG7
ZNF184				ZNF184	CCDC117			ZNF184	DEFB1			ZNF184	FGFR4			ZNF184	DEFB1			ZNF184	ATIC
ZNF197				ZNF197	CCDC121			ZNF197	DENND2D			ZNF197	FGR			ZNF197	DENND2D			ZNF197	ATL2
ZNF322				ZNF322	CCDC170			ZNF322	DFFA			ZNF322	FHL2			ZNF322	DFFA			ZNF322	ATMIN
ZNF35				ZNF35	CCDC26			ZNF35	DFNA5			ZNF35	FIP1L1			ZNF35	DFNA5			ZNF35	ATOX1
ZNF391				ZNF391	CCDC88C			ZNF391	DIABLO			ZNF391	FLI1			ZNF391	DIABLO			ZNF391	ATP2C1
ZNF445				ZNF445	CCHCR1			ZNF445	DICER1			ZNF445	FLT3			ZNF445	DICER1			ZNF445	ATP5A1
ZNF536				ZNF536	CCND1			ZNF536	DIDO1			ZNF536	FNDC3B			ZNF536	DIDO1			ZNF536	ATP5B
ZNF660				ZNF660	CCND2			ZNF660	DIRAS1			ZNF660	FOS			ZNF660	DIRAS1			ZNF660	ATP5C1
ZSCAN12				ZSCAN12	CCND2-AS1			ZSCAN12	DIRAS3			ZSCAN12	FOSL1			ZSCAN12	DIRAS3			ZSCAN12	ATP5D
ZSCAN16				ZSCAN16	CCNE1			ZSCAN16	DKK1			ZSCAN16	FOXA1			ZSCAN16	DKK1			ZSCAN16	ATP5F1
ZSCAN23				ZSCAN23	CCR12P			ZSCAN23	DKK3			ZSCAN23	FOXG1			ZSCAN23	DKK3			ZSCAN23	ATP5G2
ZSCAN26				ZSCAN26	CD86			ZSCAN26	DLC1			ZSCAN26	FOXM1			ZSCAN26	DLC1			ZSCAN26	ATP5G3
ZSCAN31				ZSCAN31	CD9			ZSCAN31	DLEC1			ZSCAN31	FOXO1			ZSCAN31	DLEC1			ZSCAN31	ATP5H
ZSCAN9				ZSCAN9	CDC42			ZSCAN9	DLEU1			ZSCAN9	FOXP1			ZSCAN9	DLEU1			ZSCAN9	ATP5J
					CDC42BPB				DLEU2				FOXQ1				DLEU2				ATP5J2
					CDC91L1				DLG1				FRAT1				DLG1				ATP5J2-PTCD1
					CDCA7				DLK1				FUBP1				DLK1				ATP5L
					CDCA7L				DMBT1				FUS				DMBT1				ATP5O
					CDH1				DMD				FYN				DMD				ATP5S
					CDH8				DMTF1				FZD2				DMTF1				ATP5SL
					CDK10				DNAJA3				GAB2				DNAJA3				ATP6AP1
					CDKAL1				DNAJB1				GAEC1				DNAJB1				ATP6V0A2
					CDKN1A				DNAJB4				GALNT10				DNAJB4				ATP6V0B
					CDKN2A				DNAJC11				GALR2				DNAJC11				ATP6V0C
					CDKN2A/B				DND1				GATA1				DND1				ATP6V0D1
					CDKN2A-AS1				DNMT1				GATA6				DNMT1				ATP6V0E1
					CDKN2B				DNMT3A				GFI1				DNMT3A				ATP6V1C1
					CDKN2BAS				DNMT3B				GFI1B				DNMT3B				ATP6V1D
					CDKN2B-AS1				DOK1				GLI1				DOK1				ATP6V1E1
					CDNK2A				DOK2				GLI2				DOK2				ATP6V1F
					CDSN				DOK3				GLI3				DOK3				ATP6V1G1
					CDX2				DPH1				GLO1				DPH1				ATP6V1H
					CDYL2				DPP4				GMNN				DPP4				ATPAF2
					CEACAM21				DSC3				GNA12				DSC3				ATPIF1
					CEBPE				DSP				GNA13				DSP				ATRAID
					CENPE				DUSP1				GNAI2				DUSP1				ATRN
					CEP57L1				DUSP22				GNAQ				DUSP22				ATXN10
					CEP72				DUSP26				GNAS				DUSP26				ATXN1L
					CEP85L				DUSP5				GOLPH3				DUSP5				ATXN2
					CFB				DUSP6				GOPC				DUSP6				ATXN2L
					CFDP1				DUSP9				GPAT4				DUSP9				ATXN7L3
					CFL1				E2F1				GPM6A				E2F1				ATXN7L3B
					CFL1P6				E2F2				GPM6B				E2F2				AUH
					CFTR				E2F3				GPR132				E2F3				AUP1
					CHD6				EAF1				GREM1				EAF1				AURKAIP1
					CHEK2				EAF2				GRM1				EAF2				AXIN1
					CHMP4C				EBF3				GSK3A				EBF3				AZI2
					CHRNA2				ECT2				GSM1				ECT2				AZIN1
					CHRNA3				EDA2R				H19				EDA2R				B3GALT6
					CHRNA5				EDNRB				HAS1				EDNRB				B4GALT3
					CHRNB4				EED				HAX1				EED				B4GALT5
					CHST5				EEF1A1				HDAC1				EEF1A1				B4GALT7
					CHST6				EEF1E1				HDGFRP2				EEF1E1				BABAM1
					CHST9				EFNA5				HES6				EFNA5				BAD
					CIITA				EGLN1				HHEX				EGLN1				BAG1
					CKS1B				EGLN3				HLF				EGLN3				BAG4
					CLDN11				EGR1				HMGA1				EGR1				BAG6
					CLEC3A				EGR2				HMGA2				EGR2				BAHD1
					CLK1				EHD3				HMGN5				EHD3				BANF1
					CLK3				EHF				HNRNPA1				EHF				BAP1
					CLPTM1L				EI24				HOTAIR				EI24				BAZ1B
					CLPTML				EIF3F				HOTTIP				EIF3F				BBS4
					CLSTN2				EMP1				HOXA1				EMP1				BCAP29
					CMYC				EMP2				HOXA9				EMP2				BCAP31
					CNNM2				EPAS1				HOXA-AS2				EPAS1				BCAS2
					CNTLN				EPB41				HOXD13				EPB41				BCAT2
					CNTN4				EPB41L3				HOXD9				EPB41L3				BCCIP
					COL15A1				EPHA1				HRAS				EPHA1				BCKDHA
					COL1A1				EPHA2				HSPA1A				EPHA2				BCKDK
					COL6A3				EPHA3				HSPA4				EPHA3				BCL2L1
					COLCA1				EPHB2				HSPA5				EPHB2				BCL2L13
					COLCA2				EPHB3				HSPB1				EPHB3				BCL2L2-PABPN1
					COPG2				EPHB4				HULC				EPHB4				BCL7B
					COX11				EPHB6				ID1				EPHB6				BCLAF1
					COX15				ERBB4				ID2				ERBB4				BCS1L
					COX18				ERF				IDH1				ERF				BECN1
					COX6B1P1				ERRFI1				IFNG				ERRFI1				BFAR
					CPS1				ESR1				IGF1R				ESR1				BIRC2
					CRAC1				ESR2				IGF2				ESR2				BIVM-ERCC5
					CRP				ESRP1				IGF2BP1				ESRP1				BLMH
					CRPP1				ESRRB				IKBKE				ESRRB				BLOC1S1
					CRTC1				ETS2				IKZF1				ETS2				BLOC1S2
					CSGALNACT1				ETV6				IL7R				ETV6				BLOC1S3
					CSNK1A1				EXT1				ILK				EXT1				BLOC1S4
					CSRNP3				EXT2				INPPL1				EXT2				BLOC1S6
					CTBP2				EXTL1				INTS1				EXTL1				BLZF1
					CTD-2194D22.4				EXTL2				INTS2				EXTL2				BMI1
					CTDSPL				EXTL3				INTS3				EXTL3				BMS1
					CTNNA2				EYA4				INTS4				EYA4				BNIP1
					CTNNB1				EZH1				INTS5				EZH1				BNIP2
					CTRB1				EZH2				INTS7				EZH2				BOD1
					CTRB2				FABP3				INTS8				FABP3				BOLA1
					CTSK				FADD				IRF2				FADD				BOLA3
					CUBN				FAM172A				IRF4				FAM172A				BPGM
					CUEDC2				FAM188A				IRS2				FAM188A				BPNT1
					CUTC				FANCG				IST1				FANCG				BPTF
					CUX1				FAS				ITGA3				FAS				BRAT1
					CUX2				FAT1				ITK				FAT1				BRD2
					CWC27				FAT4				JAK1				FAT4				BRD4
					CXCR5				FBLN1				JAK2				FBLN1				BRD7
					CXorf67				FBP1				JUN				FBP1				BRD9
					CYCS				FBXL13				JUNB				FBXL13				BRE
					CYP17A1				FBXO25				JUND				FBXO25				BRF1
					CYP19A1				FBXO31				JUP				FBXO31				BRF2
					CYP1A2				FBXO32				KAT6A				FBXO32				BRIX1
					CYP1B1				FBXW7				KDM2A				FBXW7				BRK1
					CYP21A1P				FER1L4				KDM4C				FER1L4				BRMS1
					CYP21A2				FH				KDM5B				FH				BRPF1
					CYS1				FHIT				KIAA0101				FHIT				BRPF3
					DAB2				FHL1				KIAA1524				FHL1				BSDC1
					DACT1				FLCN				KIF14				FLCN				BSG
					DAZL				FLNA				KIT				FLNA				BTBD2
					DBIL5P				FLT3				KLF2				FLT3				BTD
					DCBLD1				FOXA1				KLF4				FOXA1				BTF3
					DCC				FOXA2				KLF5				FOXA2				BUB3
					DCLRE1B				FOXC1				KLF6				FOXC1				BZW1
					DCST1				FOXD3				KLF8				FOXD3				C10orf12
					DCST2				FOXL2				KMT2A				FOXL2				C10orf2
					DDC				FOXO1				KRAS				FOXO1				C10orf76
					DDHD1				FOXO3				KSR2				FOXO3				C10orf88
					DDX52				FOXO4				LAMTOR5				FOXO4				C11orf1
					DEC1,				FOXO6				LAPTM4B				FOXO6				C11orf24
					DEF8				FOXP1				LCK				FOXP1				C11orf31
					DIP2B				FOXP3				LCN2				FOXP3				C11orf57
					DIRC3				FRK				LDHB				FRK				C11orf58
					DKFZp761E198				FRS3				LEF1				FRS3				C11orf73
					DLEU1				FUS				LETMD1				FUS				C11orf83
					DLST				FXN				LHX1				FXN				C12orf10
					DLX1				FZR1				LIN28A				FZR1				C12orf23
					DLX2				G0S2				LIN28B				G0S2				C12orf29
					DLX2-AS1				GABARAP				LMO1				GABARAP				C12orf44
					DMRT1				GADD45A				LMO2				GADD45A				C12orf45
					DMRTA1				GADD45B				LMO3				GADD45B				C12orf5
					DNAH11				GADD45G				LMO4				GADD45G				C12orf52
					DNAJC1				GADD45GIP1				LMX1B				GADD45GIP1				C12orf57
					DNAJC5				GALR1				LSM1				GALR1				C12orf65
					DOCK3				GANAB				LUADT1				GANAB				C12orf66
					DOCK8				GAS1				MACC1				GAS1				C14orf1
					DOM3Z				GAS5				MACROD1				GAS5				C14orf119
					DPF1				GATA4				MAF				GATA4				C14orf142
					DPM3				GATA5				MAFA				GATA5				C14orf166
					DPP6				GBP1				MAFB				GBP1				C14orf2
					DQ141194				GGNBP2				MAGEA11				GGNBP2				C14orf28
					DQ515897				GJA1				MALAT1				GJA1				C15orf38-AP3S2
					DTNB				GJB2				MALT1				GJB2				C15orf57
					DTYMK				GKN1				MAML2				GKN1				C16orf13
					DUSP10				GKN2				MAP3K7				GKN2				C16orf62
					DUSP14				GLI1				MAP3K8				GLI1				C16orf72
					DUSP23				GLIPR1				MAPRE1				GLIPR1				C16orf91
					EBF1				GLS2				MAS1				GLS2				C17orf49
					EBF2				GLTSCR1				MBD1				GLTSCR1				C17orf51
					ECHDC1				GLTSCR2				MCC				GLTSCR2				C17orf58
					ECT2L				GNAT1				MCF2				GNAT1				C17orf59
					EEF1A2				GNB2L1				MCF2L				GNB2L1				C17orf70
					EEFSEC				GNMT				MCL1				GNMT				C17orf85
					EFCAB11				GORAB				MCTS1				GORAB				C18orf21
					EFNA1				GPC3				MDM2				GPC3				C18orf25
					EFNA3				GPC5				MDM4				GPC5				C18orf32
					EFNA4				GPRC5A				MECOM				GPRC5A				C18orf8
					EGFL8				GPX3				MEF2C				GPX3				C19orf43
					EGFR				GREM1				MEFV				GREM1				C19orf53
					EGLN3				GRIN2A				MEIS1				GRIN2A				C19orf60
					EGOT				GSK3B				MERTK				GSK3B				C19orf70
					EGR2				GSN				MET				GSN				C1GALT1
					EHBP1				GSTP1				MFHAS1				GSTP1				C1QBP
					EIF2AK				GSTT1				MFNG				GSTT1				C1orf109
					EIF2AK4				GTPBP4				MIEN1				GTPBP4				C1orf122
					EIF2S2				GUCY2C				MINA				GUCY2C				C1orf123
					EIF3H				H19				MITF				H19				C1orf174
					EIF4B				H2AFX				MKL2				H2AFX				C1orf43
					ELK3				HACD4				MLANA				HACD4				C1orf50
					ELL				HACE1				MLLT1				HACE1				C1orf52
					ELL2				HBP1				MLLT11				HBP1				C20orf111
					EMBP1				HCAR2				MLLT3				HCAR2				C20orf24
					EMID1				HDAC1				MLLT4				HDAC1				C21orf2
					ENTPD7				HDAC3				MMP12				HDAC3				C21orf33
					EOMES				HECA				MMS22L				HECA				C21orf59
					EPAS1				HEPACAM				MN1				HEPACAM				C22orf28
					EPHA7				HIC1				MNAT1				HIC1				C22orf29
					ERAP1				HIF1A				MOS				HIF1A				C22orf32
					ERBB2IP				HINT1				MPL				HINT1				C2orf47
					ERBB4				HIPK2				MPST				HIPK2				C2orf49
					ERC2				HIRA				MRAS				HIRA				C2orf69
					ERCC2				HIVEP1				MRE11A				HIVEP1				C2orf74
					ERO1L				HIVEP3				MSI1				HIVEP3				C2orf76
					ERVFRD-3				HLTF				MST1R				HLTF				C3orf17
					ESR1				HNF4A				MTCP1				HNF4A				C3orf37
					ESR2				HOMER2				MTDH				HOMER2				C3orf38
					ETAA1				HOPX				MTOR				HOPX				C3orf58
					ETFA				HOTS				MUC1				HOTS				C4orf27
					ETS1				HOXB13				MUC4				HOXB13				C4orf3
					ETV6				HPGD				MUM1				HPGD				C4orf52
					EVI1				HRASLS2				MYB				HRASLS2				C5orf15
					EWSR1				HRG				MYC				HRG				C5orf24
					EXOC2				HSP90B1				MYCL				HSP90B1				C6orf1
					EYS				HSPB7				MYCN				HSPB7				C6orf106
					EZH2				HSPD1				MYD88				HSPD1				C6orf120
					EZR				HTATIP2				NAAA				HTATIP2				C6orf136
					FA2H				HTRA1				NANOG				HTRA1				C6orf226
					FABP12				HTRA2				NANOGP8				HTRA2				C6orf47
					FABP4				HTRA3				NBPF12				HTRA3				C6orf57
					FABP5				ID4				NCOA3				ID4				C6orf62
					FADS1				IDH1				NCOA4				IDH1				C6orf89
					FADS2				IER3				NEAT1				IER3				C7orf25
					FADS3				IFI16				NECTIN4				IFI16				C7orf26
					FAM126B				IFT88				NEDD4				IFT88				C7orf49
					FAM134C				IGF1				NEDD9				IGF1				C7orf50
					FAM154A				IGF2R				NET1				IGF2R				C7orf55
					FAM175A				IGFALS				NFIB				IGFALS				C7orf55-LUC7L2
					FAM19A5				IGFBP3				NFKB2				IGFBP3				C7orf73
					FAM208B				IGFBP4				NINL				IGFBP4				C8orf33
					FAM227B				IGFBP5				NKX2-1				IGFBP5				C8orf40
					FAM38B				IGFBP7				NME1				IGFBP7				C8orf59
					FAM44B				IGFBPL1				NOTCH1				IGFBPL1				C8orf76
					FAM46A				IKZF1				NOTCH4				IKZF1				C8orf82
					FAM49A				IKZF2				NOV				IKZF2				C9orf123
					FAM49B				IKZF3				NPM1				IKZF3				C9orf16
					FAM57A				IL17A				NRAS				IL17A				C9orf37
					FAM60DP				IL17RD				NSD1				IL17RD				C9orf64
					FAM8A6P				IL24				NTRK1				IL24				C9orf69
					FAM91A1				ILK				NTRK3				ILK				C9orf78
					FARP2				ING1				NUAK2				ING1				C9orf89
					FBN1				ING2				NUP214				ING2				CAB39
					FBP1				ING3				NUP98				ING3				CALCOCO2
					FBXL15				ING4				NUTM1				ING4				CALM1
					FBXO18				ING5				OLR1				ING5				CALR
					FBXO5				INPP4B				OTX2				INPP4B				CALU
					FEN1				INTS6				PA2G4				INTS6				CAMTA1
					FERMT2				IQGAP2				PADI2				IQGAP2				CAMTA2
					FGF10				IRF1				PAK1				IRF1				CANT1
					FGF19				IRF3				PAK7				IRF3				CANX
					FGF23				IRF4				PARK7				IRF4				CAPN1
					FGF3				IRF5				PARM1				IRF5				CAPN7
					FGF4				IRF8				PATZ1				IRF8				CAPNS1
					FGF6				IRX1				PAX2				IRX1				CAPRIN1
					FGFR2				ISG15				PAX3				ISG15				CAPZA2
					FGFR3				ITGA5				PAX4				ITGA5				CAPZB
					FGFR3P3				ITGA7				PAX8				ITGA7				CARKD
					FKBPL				ITGAV				PBK				ITGAV				CARS
					FLAD1				ITGB1				PBX1				ITGB1				CARS2
					FLJ40194				ITGB3				PBX2				ITGB3				CASC3
					FLJ45803				JDP2				PCAT1				JDP2				CASC4
					FLT3				JUP				PCAT5				JUP				CASP3
					FMN1				KANK1				PDGFA				KANK1				CASP7
					FOXE1				KAT5				PDGFB				KAT5				CASP9
					FOXF1				KCNRG				PDGFRA				KCNRG				CBR4
					FOXF2				KDM3A				PDGFRB				KDM3A				CBX3
					FOXL1				KDM3B				PDZK1IP1				KDM3B				CBX5
					FOXO3				KDM5A				PELP1				KDM5A				CC2D1A
					FOXP1				KDM6A				PFN1P3				KDM6A				CC2D1B
					FOXP4				KDM8				PIGU				KDM8				CCAR1
					FOXP4-AS1				KIF1B				PIK3CA				KIF1B				CCBL1
					FOXQ1				KIF7				PIK3R1				KIF7				CCDC12
					FRMD6				KISS1				PIM1				KISS1				CCDC124
					FRY				KL				PIM2				KL				CCDC127
					FSTL5				KLF10				PIM3				KLF10				CCDC130
					FTO				KLF4				PIR				KLF4				CCDC137
					FUNDC2P4				KLF5				PITX2				KLF5				CCDC149
					GABARAPL2				KLF6				PIWIL1				KLF6				CCDC174
					GABBR1				KLK10				PLAC8				KLK10				CCDC22
					GALC				KLK6				PLAG1				KLK6				CCDC23
					GALNT14				KMT2C				PLAGL2				KMT2C				CCDC25
					GALNT3				KRIT1				PLK1				KRIT1				CCDC47
					GAS2L1				KRT19				PLXNB1				KRT19				CCDC50
					GAS2L3				L3MBTL4				PML				L3MBTL4				CCDC51
					GATA3				LAT2				PPARG				LAT2				CCDC59
					GATA3-AS1				LATS1				PPM1D				LATS1				CCDC71
					GATA5				LATS2				PPP1R10				LATS2				CCDC86
					GBAP1				LEFTY1				PPP1R13L				LEFTY1				CCDC90A
					GCSAML				LEFTY2				PPP1R14A				LEFTY2				CCDC92
					GCSAML-AS1				LGALS7				PPP2R1A				LGALS7				CCDC94
					GDF7				LHX4				PRAME				LHX4				CCM2
					GDI2				LHX6				PRDM10				LHX6				CCNB1IP1
					GDPD5				LIFR				PRDM12				LIFR				CCNDBP1
					GEMIN4				LIMA1				PRDM13				LIMA1				CCNG1
					GGCX				LIMD1				PRDM14				LIMD1				CCNH
					GKN1				LIN9				PRDM15				LIN9				CCNK
					GKN2				LINC-PINT				PRDM16				LINC-PINT				CCNL1
					GLB1				LITAF				PRDM6				LITAF				CCNL2
					GLG1				LLGL1				PRDM8				LLGL1				CCNY
					GLOD4				LMNTD1				PRDM9				LMNTD1				CCPG1
					GMCL1				LOX				PRKCA				LOX				CCT3
					GMEB2				LRIG1				PRKCE				LRIG1				CCT4
					GNAI2P1				LRIG3				PRKCI				LRIG3				CCT5
					GNG2				LRMP				PRMT5				LRMP				CCT6A
					GNGT2				LRP1B				PSIP1				LRP1B				CCT7
					GNPNAT1				LRRC3B				PSMD10				LRRC3B				CCT8
					GOLGA3				LRRC4				PTCH1				LRRC4				CD164
					GOLPH3L				LSAMP				PTCH2				LSAMP				CD320
					GOPC				LTF				PTK2B				LTF				CD46
					GPATCH1				LXN				PTK7				LXN				CD63
					GPC5				LZTS1				PTMA				LZTS1				CD81
					GPN1				MAD1L1				PTP4A1				MAD1L1				CD82
					GPR113				MADD				PTP4A2				MADD				CD99L2
					GPR137C				MAL				PTP4A3				MAL				CDC123
					GPR143				MAP2K4				PTPN11				MAP2K4				CDC16
					GPR179				MAP3K4				PTTG1				MAP3K4				CDC23
					GPR37				MAP3K8				PTTG1IP				MAP3K8				CDC27
					GPRC5A				MAP4K1				PTTG2				MAP4K1				CDC37
					GPRC6A				MAPK10				PVT1				MAPK10				CDC37L1
					GPSM3				MAPK9				RAB11A				MAPK9				CDC40
					GPX5				MARCKS				RAB18				MARCKS				CDC42
					GPX6				MARVELD1				RAB22A				MARVELD1				CDC5L
					GRAMD1B				MAT2A				RAB23				MAT2A				CDIP1
					GRB10				MAX				RAB8A				MAX				CDIPT
					GREM1				MBD4				RAC1				MBD4				CDK12
					GRHL1				MCC				RAF1				MCC				CDK13
					GRID1				MCM9				RALGDS				MCM9				CDK16
					GRIK1				MCPH1				RAP1A				MCPH1				CDK2AP1
					GRIN2A				MDC1				RARA				MDC1				CDK4
					GRM4				MEG3				RASSF1				MEG3				CDK5RAP1
					GRM7				MEN1				RBM14				MEN1				CDK8
					GRP				MFSD2A				RBM15				MFSD2A				CDK9
					GSDMC				MIA				RBM3				MIA				CDS2
					GSTM1				MIA2				RBMY1A1				MIA2				CDV3
					GSX1				MLH1				REL				MLH1				CDYL
					GTF2H1				MLH3				RERE				MLH3				CEBPG
					GTPBP5				MME				RET				MME				CEBPZ
					GUCY1A2				MNT				RFC3				MNT				CECR5
					H2AFY				MOB1A				RGL4				MOB1A				CELF1
					HAGLR				MOB1B				RGR				MOB1B				CENPB
					HAO1				MRVI1				RHO				MRVI1				CENPT
					HAP1				MSH2				RHOA				MSH2				CEP104
					HAPLN1				MSMB				RHOC				MSMB				CEP57
					HBS1L				MST1				RING1				MST1				CEP63
					HCG22				MST1R				RINT1				MST1R				CERK
					HCG23				MT1DP				RIT1				MT1DP				CERS2
					HCG26				MT1F				RNF43				MT1F				CGGBP1
					HCG4P4				MT1G				ROCK1				MT1G				CHAMP1
					HCG4P5				MT1M				ROS1				MT1M				CHCHD1
					HCN1				MT2A				RPL23				MT2A				CHCHD2
					HCN3				MTAP				RRAS				MTAP				CHCHD3
					HDLBP				MTSS1				RRAS2				MTSS1				CHCHD4
					HEATR3				MTUS1				RSF1				MTUS1				CHCHD5
					HECTD4				MUS81				RUNX1				MUS81				CHCHD7
					HECW1				MXI1				RUNX1T1				MXI1				CHD1L
					HEL308				MYBBP1A				RUNX3				MYBBP1A				CHD4
					HELQ				MYH9				S100A4				MYH9				CHD8
					HEMGN				MYO18B				S100A7				MYO18B				CHERP
					HERC2				MYO1A				S100A8				MYO1A				CHID1
					HEY2				MZB1				SAG				MZB1				CHKB
					HHLA1				NAPEPLD				SALL4				NAPEPLD				CHMP1A
					HIGD1AP6				NBN				SART3				NBN				CHMP2A
					HIPK1				NCOA4				SATB1				NCOA4				CHMP2B
					HLA-A				NCOA5				SBSN				NCOA5				CHMP4A
					HLA-B				NDN				SEA				NDN				CHMP4B
					HLA-C				NDRG1				SEC62				NDRG1				CHMP5
					HLA-DOB				NDRG2				SEPT9				NDRG2				CHMP6
					HLA-DQ				NDRG4				SERTAD1				NDRG4				CHP1
					HLA-DQA1				NDST4				SERTAD2				NDST4				CHPT1
					HLA-DQA2				NEDD4				SERTAD3				NEDD4				CHRAC1
					HLA-DQB1				NEDD4L				SET				NEDD4L				CHST12
					HLA-DQB2				NEURL1				SETBP1				NEURL1				CHST7
					HLA-DR				NF1				SETDB1				NF1				CHTOP
					HLA-DRA				NF2				SFPQ				NF2				CHUK
					HLA-DRB1				NFATC2				SGK1				NFATC2				CHURC1
					HLA-DRB5				NFKB1				SIRT1				NFKB1				CHURC1-FNTB
					HLA-DRB6				NGFR				SIRT6				NGFR				CIAO1
					HLA-DRB9				NINJ1				SIX1				NINJ1				CIB1
					HLA-F				NIT2				SKI				NIT2				CIC
					HLA-U				NKX2-8				SKIL				NKX2-8				CINP
					HMGB3P11				NKX3-1				SKP2				NKX3-1				CIR1
					HMPS				NME1				SLC12A5				NME1				CIRH1A
					HNF1A				NNAT				SLC3A2				NNAT				CISD1
					HNF1B				NOL7				SMO				NOL7				CISD2
					HNF4G				NOTCH1				SMR3B				NOTCH1				CISD3
					HNRNPA1P41				NOTCH2				SMURF1				NOTCH2				CKAP4
					HOXB1				NOTCH3				SNAI1				NOTCH3				CLCC1
					HOXB13				NOV				SNCG				NOV				CLCN3
					HOXB2				NPAS2				SNORA59A				NPAS2				CLCN7
					HOXD1				NPM1				SNORA80E				NPM1				CLINT1
					HOXD3				NPRL2				SOX2				NPRL2				CLK3
					HPGDS				NR0B2				SOX4				NR0B2				CLNS1A
					HPSE2				NR1I2				SPAG9				NR1I2				CLOCK
					HRH3				NR2C2				SPARC				NR2C2				CLP1
					HSCB				NR4A1				SPATA4				NR4A1				CLPP
					HsG57825				NR4A3				SPI1				NR4A3				CLPTM1
					HSPA12A				NRBP1				SPRY2				NRBP1				CLPTM1L
					HSPD1P15				NRCAM				SQSTM1				NRCAM				CLPX
					hTERT				NRF1				SRC				NRF1				CLTA
					HTR3B				NRSN2				SREBF1				NRSN2				CLTB
					HTR3C				NTRK3				SRSF1				NTRK3				CLTC
					HTR5A				NUAK1				SRSF2				NUAK1				CMAS
					HYKK				NUMB				SRSF3				NUMB				CMC1
					IFNL3				NUP98				SRSF6				NUP98				CMC2
					IFNL4				NUPR1				SS18				NUPR1				CMC4
					IGF2				OLFM4				SSX1				OLFM4				CMPK1
					IGF2AS				ONECUT1				SSX2				ONECUT1				CNBP
					IGF2BP1				OPCML				SSX2B				OPCML				CNIH
					IKZF1				OSCP1				STAT3				OSCP1				CNIH4
					IL13				OSGIN1				STIL				OSGIN1				CNNM2
					IL1RAP				PACRG				STMN1				PACRG				CNNM3
					IL4				PAEP				STRA6				PAEP				CNOT1
					IMPA1				PAFAH1B1				STYK1				PAFAH1B1				CNOT11
					INHBB				PAIP2				SUZ12				PAIP2				CNOT2
					INS				PALB2				SWAP70				PALB2				CNOT3
					INSIG1				PANO1				SYK				PANO1				CNOT4
					INTS10				PANX2				SYT1				PANX2				CNOT7
					IRF4				PARK2				TAC1				PARK2				CNST
					IRX4				PARK7				TACSTD2				PARK7				COA1
					ISYNA1				PARP1				TAF1				PARP1				COA3
					ITGA6				PAWR				TAF15				PAWR				COA4
					ITGA9				PAX4				TAL1				PAX4				COA5
					ITPR1				PAX5				TAL2				PAX5				COA6
					ITPR2				PAX6				TALDO1				PAX6				COASY
					ITSN2				PBRM1				TAZ				PBRM1				COG1
					JAG1				PCDH10				TBC1D1				PCDH10				COG2
					JAK2				PCDH17				TBC1D15				PCDH17				COG3
					JARID2				PCDH8				TBC1D3				PCDH8				COG4
					JAZF1				PCDH9				TBC1D3C				PCDH9				COG7
					JUP				PCDHGC3				TBC1D7				PCDHGC3				COG8
					KARS				PCGF2				TBX2				PCGF2				COMMD1
					KATNA1				PDCD4				TBX3				PDCD4				COMMD10
					KCNA3				PDCD5				TCF3				PDCD5				COMMD3
					KCNC4				PDGFRL				TCL1A				PDGFRL				COMMD3-BMI1
					KCNE4				PDLIM4				TCL1B				PDLIM4				COMMD5
					KCNH1				PDS5B				TCL6				PDS5B				COMMD6
					KCNMB2				PDSS2				TCP1				PDSS2				COMMD7
					KCNMB2-AS1				PDX1				TEC				PDX1				COMMD9
					KCNN3				PEA15				TFCP2				PEA15				COMT
					KCNN4				PEBP1				TFE3				PEBP1				COPA
					KCNQ3				PEG3				TFG				PEG3				COPB1
					KHDRBS2				PER2				TGFB1				PER2				COPB2
					KIAA0825				PF4				TGM3				PF4				COPE
					KIAA1467				PFN1				THRA				PFN1				COPG1
					KIAA1516				PGR				TINCR				PGR				COPS2
					KIAA1752				PGRMC2				TKTL1				PGRMC2				COPS3
					KIAA2018				PHACTR4				TLE1				PHACTR4				COPS4
					KIF1B				PHB				TLX1				PHB				COPS5
					KIF3C				PHC3				TMEM140				PHC3				COPS6
					KITLG				PHF6				TMPOP2				PHF6				COPS7A
					KLF11				PHLDA2				TMPRSS2				PHLDA2				COPS7B
					KLF12				PHLDA3				TNFRSF1B				PHLDA3				COPS8
					KLF14				PHLPP1				TNS4				PHLPP1				COPZ1
					KLF4				PHLPP2				TP63				PHLPP2				COQ10B
					KLF5				PHOX2A				TP73				PHOX2A				COQ2
					KLHL18				PIAS1				TPD52				PIAS1				COQ4
					KLK2				PIN1				TPR				PIN1				COQ5
					KLK3				PINX1				TRAF6				PINX1				COQ6
					KREMEN1				PIWIL2				TRE17				PIWIL2				CORO1C
					KRT18P13				PKD1				TREH				PKD1				COX11
					KRT18P28				PKNOX1				TRIB1				PKNOX1				COX14
					KRT18P32				PLA2G16				TRIB2				PLA2G16				COX15
					KRT18P42				PLA2G2A				TRIM28				PLA2G2A				COX16
					KRT5				PLA2G7				TRIM32				PLA2G7				COX19
					KRT78				PLA2R1				TRIM8				PLA2R1				COX20
					KRT8				PLAGL1				TRIO				PLAGL1				COX4I1
					KRT8P22				PLCB3				TRIP6				PLCB3				COX5B
					KRTHB5				PLCD1				TSPAN1				PLCD1				COX6B1
					LACE1				PLCE1				TSPY1				PLCE1				COX6C
					LAMA1				PLD1				TWIST1				PLD1				COX7A2
					LAMA5				PLEKHO1				TXN				PLEKHO1				COX7A2L
					LAMC1				PLK1				TYMS				PLK1				COX7C
					LAMC3				PLK2				TYRP1				PLK2				COX8A
					LARP4				PLK5				UBE2C				PLK5				CPD
					LARP7P4				PLXNC1				UBE3C				PLXNC1				CPNE1
					LASS2				PML				UCA1				PML				CPNE2
					LCN1P2				PNN				UCHL1				PNN				CPNE3
					LDAH				POU2F3				UHRF1				POU2F3				CPOX
					LDHD				POU6F2				URI1				POU6F2				CPSF2
					LDLRAD4				PPARA				USP22				PPARA				CPSF3L
					LENEP				PPARG				USP4				PPARG				CPSF4
					LGR6				PPM1A				USP6				PPM1A				CPSF6
					LHPP				PPM1L				VAV1				PPM1L				CPSF7
					LILRA3				PPP1CA				VAV2				PPP1CA				CRADD
					LILRA5				PPP1R1B				VAV3				PPP1R1B				CRBN
					LIMA1				PPP2CA				VIM				PPP2CA				CRCP
					LIME1				PPP2CB				WAPL				PPP2CB				CREB3
					LINC-PINT				PPP2R1B				WHSC1				PPP2R1B				CREBZF
					LINGO2				PPP2R2C				WHSC1L1				PPP2R2C				CREG1
					LIPC				PPP2R4				WISP1				PPP2R4				CRELD1
					LIPG				PPP2R5C				WNT1				PPP2R5C				CRIPAK
					LITAF				PPP3CC				WNT10A				PPP3CC				CRIPT
					LMO4				PRDM1				WNT10B				PRDM1				CRK
					LMTK2				PRDM11				WNT2				PRDM11				CRKL
					lnc-POLR3G-4				PRDM2				WNT3				PRDM2				CRLS1
					LNX2				PRDM4				WNT5A				PRDM4				CRNKL1
					LPCAT1				PRDM5				WT1				PRDM5				CRTC2
					LPP				PRICKLE1				WWTR1				PRICKLE1				CRY2
					LPXN				PRKAA1				XCL1				PRKAA1				CSGALNACT2
					LRFN2				PRKAA2				XIAP				PRKAA2				CSNK1A1
					LRIG1				PRKAR1A				YAP1				PRKAR1A				CSNK1A1L
					LRRC31				PRKCB				YBX1				PRKCB				CSNK1D
					LRRC34				PRKCD				YEATS4				PRKCD				CSNK1G3
					LRRN2				PRKCDBP				YES1				PRKCDBP				CSNK2A3
					LSAMP				PRKCE				YWHAG				PRKCE				CSNK2B
					LSP1				PRODH				YWHAQ				PRODH				CSRP2BP
					LTA4H				PROX1				YWHAZ				PROX1				CST3
					LTB				PRR5				YY1				PRR5				CSTB
					LYPD5				PTCH1				YY1AP1				PTCH1				CSTF1
					LYPD6				PTCH2				ZBTB16				PTCH2				CSTF2T
					MACF1				PTCSC3				ZBTB7A				PTCSC3				CTAGE5
					MAD1L1				PTEN				ZEB1-AS1				PTEN				CTBP1
					MAFTRR				PTENP1				ZFAND4				PTENP1				CTCF
					MAGI2				PTGDR				ZFAS1				PTGDR				CTDSP2
					MALRD1				PTPN1				ZIC2				PTPN1				CTNNA1
					MAP1LC3B2				PTPN11				ZMYM2				PTPN11				CTNNB1
					MAP3K1				PTPN12				ZNF217				PTPN12				CTNNBIP1
					MARCH8,				PTPN13				ZNF268				PTPN13				CTNNBL1
					MARK2P12				PTPN2				ZNF703				PTPN2				CTNND1
					MBIP				PTPN23				ZNHIT6				PTPN23				CTSA
					MC1R				PTPN6								PTPN6				CTSD
					MCF2L				PTPRC								PTPRC				CTTN
					MCL1				PTPRD								PTPRD				CTU2
					MCM3AP				PTPRJ								PTPRJ				CUEDC2
					MCUR1				PTPRK								PTPRK				CUL1
					MDFI				PTPRT								PTPRT				CUL2
					MDM4				PWAR4								PWAR4				CUL4A
					MDS1				PYCARD								PYCARD				CUL4B
					MECOM				PYHIN1								PYHIN1				CUL5
					MED13L				RAB25								RAB25				CUTA
					MERIT40				RAB7A								RAB7A				CUX1
					METAP1				RAD23B								RAD23B				CWC15
					METAP1D				RAD51C								RAD51C				CWC22
					METTL4				RANBP9								RANBP9				CWC25
					MGAT5B				RAP1A								RAP1A				CXXC1
					MICA				RAP1GAP								RAP1GAP				CXXC5
					MICB				RARB								RARB				CXorf40A
					MICC				RARRES3								RARRES3				CXorf40B
					MIER2				RASAL1								RASAL1				CXorf56
					MIER3				RASAL2								RASAL2				CYB5B
					MIPEP				RASL10A								RASL10A				CYB5D2
					MIPEPP2				RASL10B								RASL10B				CYB5R3
					MKL1				RASL11A								RASL11A				CYC1
					MKLN1				RASSF1								RASSF1				CYFIP1
					MLKL				RASSF10								RASSF10				CYHR1
					MLLT10				RASSF2								RASSF2				CYP2U1
					MLPH				RASSF3								RASSF3				D2HGDH
					MMADHC				RASSF4								RASSF4				DAD1
					MMP10				RASSF5								RASSF5				DAG1
					MMP2				RASSF8								RASSF8				DAGLB
					MMP20				RB1								RB1				DALRD3
					MMP27				RB1CC1								RB1CC1				DAP3
					MMP7				RBBP7								RBBP7				DARS
					MMP8				RBBP8								RBBP8				DARS2
					MOG				RBL1								RBL1				DAXX
					MRP2				RBL2								RBL2				DAZAP1
					MRPL45				RBM14								RBM14				DBT
					MRPS30				RBM38								RBM38				DCAF10
					MSH5				RBM4								RBM4				DCAF11
					MSMB				RBM5								RBM5				DCAF12
					MSRA				RBM6								RBM6				DCAF13
					MTAP				RBMS3								RBMS3				DCAF5
					MTCL1				RBMX								RBMX				DCAF7
					MTCO3P1				RBP1								RBP1				DCAF8
					MTHFD2P4				RCHY1								RCHY1				DCAKD
					MTMR3				RECK								RECK				DCTD
					MTRF1L				RFWD2								RFWD2				DCTN2
					MTRNR2L9				RHOA								RHOA				DCTN3
					MTUS1				RHOB								RHOB				DCTN4
					MTX1				RHOBTB2								RHOBTB2				DCTN5
					MUC1				RINT1								RINT1				DCTN6
					MUS81				RITA1								RITA1				DCTPP1
					MX2				RNASEL								RNASEL				DCUN1D3
					MXI1				RNASET2								RNASET2				DCUN1D4
					MYB				RND3								RND3				DCUN1D5
					MYC				RNF111								RNF111				DDA1
					MYCN				RNF144A								RNF144A				DDB1
					MYEOV				RNF180								RNF180				DDB2
					MYL10				RNF8								RNF8				DDOST
					MYNN				RNH1								RNH1				DDRGK1
					MYO1D				ROBO1								ROBO1				DDX1
					MYO6				ROR2								ROR2				DDX10
					MYRF				RPA1								RPA1				DDX17
					MYRIP				RPL10								RPL10				DDX18
					N4BP2L1				RPL11								RPL11				DDX19A
					N4BP2L2				RPL5								RPL5				DDX19B
					NAA25				RPRM								RPRM				DDX21
					NAA50				RPS6KA2								RPS6KA2				DDX23
					NAALADL2				RPS6KA6								RPS6KA6				DDX24
					NABP1				RTN4								RTN4				DDX27
					NAF1				RTN4IP1								RTN4IP1				DDX39B
					NALCN				RUNX1								RUNX1				DDX3X
					NAMPTL				RUNX2								RUNX2				DDX41
					NAMPTP1				RUNX3								RUNX3				DDX42
					NANP				S100A11								S100A11				DDX46
					NAPG				S100A2								S100A2				DDX47
					NAT2				SAA1								SAA1				DDX49
					NCAM2				SAFB								SAFB				DDX54
					NCBP1				SAFB2								SAFB2				DDX56
					NCOA1				SALL2								SALL2				DDX59
					NCOA2				SALL4								SALL4				DEDD
					NCOA7				SAMD9L								SAMD9L				DEF8
					NCR3				SASH1								SASH1				DEGS1
					NDFIP2				SCGB3A1								SCGB3A1				DEK
					NDUFB3				SCRIB								SCRIB				DENND1A
					NDUFB4P4				SCUBE2								SCUBE2				DENND4A
					NEBL				SCYL1								SCYL1				DENR
					NEDD9				SDHA								SDHA				DERA
					NEK10				SDHB								SDHB				DERL1
					NEU1				SDHD								SDHD				DERL2
					NFKBIZ				SEC14L2								SEC14L2				DESI1
					NGFR				SELENBP1								SELENBP1				DEXI
					NID2				SEMA3B								SEMA3B				DFFA
					NKD2				SEMA3F								SEMA3F				DGCR14
					NKX2-1				SEPT4								SEPT4				DGCR2
					NKX2-3				SERPINB5								SERPINB5				DGCR6L
					NKX3-1				SERPINI2								SERPINI2				DHPS
					NLGN3				SETD2								SETD2				DHRS12
					NOBOX				SFN								SFN				DHRS7B
					NOC3L				SFRP1								SFRP1				DHX15
					NOL10				SFRP2								SFRP2				DHX16
					NOS1				SFRP4								SFRP4				DHX29
					NOTCH4				SFRP5								SFRP5				DHX30
					NPAS3				SGMS1								SGMS1				DHX32
					NPFFR1				SH2B3								SH2B3				DHX33
					NPM1P51				SH3GLB1								SH3GLB1				DHX36
					NR1H4				SHISA3								SHISA3				DHX38
					NR2F2-AS1				SHPRH								SHPRH				DHX8
					NR5A2				SHQ1								SHQ1				DHX9
					NRG1				SIAH1								SIAH1				DIABLO
					NRIP1				SIK1								SIK1				DIDO1
					NSF				SIRT1								SIRT1				DIEXF
					NTN4				SIRT2								SIRT2				DIMT1
					NUDT10				SIRT3								SIRT3				DIRC2
					NUDT11				SIRT4								SIRT4				DIS3
					NXN				SIRT6								SIRT6				DIS3L2
					OBFC1				SKIL								SKIL				DKC1
					OCA2				SKP2								SKP2				DLD
					OPCML				SLC39A1								SLC39A1				DLG1
					OPHN1				SLC39A4								SLC39A4				DLGAP4
					OR10Q2P				SLC5A8								SLC5A8				DLST
					OR2C3				SLC9A3R1								SLC9A3R1				DMAP1
					OR4F15				SLIT2								SLIT2				DNAAF2
					OR52N2				SLX4								SLX4				DNAJA2
					OR5AL1				SMAD2								SMAD2				DNAJA3
					OR5AL2P				SMAD4								SMAD4				DNAJB11
					OR5V1				SMARCA2								SMARCA2				DNAJB12
					OR8U8				SMARCA4								SMARCA4				DNAJB9
					ORAOV1				SMARCB1								SMARCB1				DNAJC10
					ORF				SMARCC1								SMARCC1				DNAJC11
					OSBPL2				SMCHD1								SMCHD1				DNAJC14
					OSBPL3				SMYD4								SMYD4				DNAJC17
					OVOL1				SNORD50A								SNORD50A				DNAJC19
					P3H2				SOCS1								SOCS1				DNAJC2
					PADI4				SOCS3								SOCS3				DNAJC21
					PADI6				SOD2								SOD2				DNAJC3
					PAG1				SOX1								SOX1				DNAJC4
					PAN3				SOX11								SOX11				DNAJC5
					PAN3-AS1				SOX15								SOX15				DNAJC7
					PANDAR				SOX7								SOX7				DNAJC8
					PAPOLG				SP100								SP100				DNAJC9
					PARD3				SPARC								SPARC				DNASE2
					PARG				SPARCL1								SPARCL1				DNLZ
					PARK2				SPI1								SPI1				DNM1L
					PARP1				SPINK7								SPINK7				DNM2
					PARP11				SPINT2								SPINT2				DNTTIP1
					PARP4				SPOP								SPOP				DNTTIP2
					PAX8				SPRY2								SPRY2				DOHH
					PAX8-AS1				SPRY4								SPRY4				DOLK
					PAX9				SPTBN1								SPTBN1				DPAGT1
					PAXIP1				SRGAP3								SRGAP3				DPH1
					PBX2				SRPX								SRPX				DPH2
					PBXIP1				SSBP2								SSBP2				DPH3
					PCAT18				ST13								ST13				DPH5
					PCAT19				ST20								ST20				DPM1
					PCAT2				ST5								ST5				DPP7
					PCBD2				ST7								ST7				DPY30
					PCNX				STARD13								STARD13				DR1
					PDE4B				STAT1								STAT1				DRAM2
					PDE4D				STAT3								STAT3				DRAP1
					PDE4DN2				STAT5A								STAT5A				DRG2
					PDGFB				STK10								STK10				DROSHA
					PDLIM5				STK11								STK11				DSCR3
					PDX1				STRADA								STRADA				DTWD1
					PDX1-AS1				STUB1								STUB1				DUSP11
					PDZD2				SUFU								SUFU				DUSP14
					PEX14				SUZ12								SUZ12				DUSP16
					PGAM1P5				SYK								SYK				DUSP22
					PGD				SYNM								SYNM				DUT
					PHACTR2				SYNPO2								SYNPO2				DVL3
					PHB				SYT13								SYT13				DYM
					PHLDB1				TAGLN								TAGLN				DYNC1LI1
					PHLPP2				TANK								TANK				DYNLL2
					PHOSPHO1				TAT								TAT				DYNLRB1
					PIEZO2				TBL2								TBL2				DYNLT1
					PIGU				TBRG1								TBRG1				E2F4
					PIK3C2B				TBX5								TBX5				E4F1
					PIP4K2A				TCEAL7								TCEAL7				EAF1
					PITX1				TCEB3								TCEB3				EAPP
					PKD1L3				TCF3								TCF3				EARS2
					PKHD1				TCF4								TCF4				EBAG9
					PKMP4				TCF7L2								TCF7L2				EBNA1BP2
					PLA2G6				TCHP								TCHP				ECD
					PLCB1				TDGF1								TDGF1				ECH1
					PLCE1				TDRG1								TDRG1				ECHDC1
					PLEKHA6				TES								TES				ECHS1
					PLEKHG6				TET2								TET2				ECI1
					PLEKHM1				TFAP2A								TFAP2A				ECI2
					PLIN3				TFPI2								TFPI2				ECSIT
					PLXNC1				TGFB1								TGFB1				EDC3
					PMP2				TGFBI								TGFBI				EDC4
					PMVK				TGFBR2								TGFBR2				EDEM3
					POLD3				TGFBR3								TGFBR3				EDF1
					POLR1D				TGM3								TGM3				EED
					POLR2A				THBD								THBD				EEF1B2
					POLR3B				THBS1								THBS1				EEF1E1
					POT1				THRA								THRA				EEF2
					POU5F1				THRB								THRB				EEFSEC
					POU5F1B				THSD1								THSD1				EFCAB14
					POU5FIP1				THY1								THY1				EFHA1
					PPDPF				TIMP3								TIMP3				EFR3A
					PPFIBP2				TMEFF1								TMEFF1				EFTUD1
					PPIL3				TMEFF2								TMEFF2				EFTUD2
					PPM1E				TMEM127								TMEM127				EGLN2
					PPP1R14A				TMPRSS11A								TMPRSS11A				EHMT1
					PPP1R15B				TMPRSS6								TMPRSS6				EI24
					PPT2				TNFAIP3								TNFAIP3				EID2
					PPT2-EGF				TNFAIP8L2								TNFAIP8L2				EIF1
					PPT2-EGFL8				TNFRSF10A								TNFRSF10A				EIF1AD
					PRAC				TNFRSF10B								TNFRSF10B				EIF1B
					PRC1				TNFRSF12A								TNFRSF12A				EIF2A
					PRC1-AS1				TNFRSF18								TNFRSF18				EIF2AK1
					PRCP				TNFSF12								TNFSF12				EIF2AK3
					PRDM14				TNFSF9								TNFSF9				EIF2AK4
					PREX1				TNK1								TNK1				EIF2B2
					PRIC285				TOM1L2								TOM1L2				EIF2B3
					PRKAA1				TOPORS								TOPORS				EIF2B4
					PRKACB				TP53								TP53				EIF2B5
					PRKAR2B				TP53BP1								TP53BP1				EIF2D
					PRKCI				TP53BP2								TP53BP2				EIF2S1
					PRLHR				TP53COR1								TP53COR1				EIF2S2
					PRNCR1				TP53INP1								TP53INP1				EIF3A
					PRPF6				TP63								TP63				EIF3B
					PRPH				TP73								TP73				EIF3D
					PRPSAP2				TPTE2								TPTE2				EIF3E
					PRRT1				TREX2								TREX2				EIF3G
					PSCA				TRIM13								TRIM13				EIF3H
					PSD				TRIM15								TRIM15				EIF3I
					PSD3				TRIM24								TRIM24				EIF3J
					PSMA4				TRIM3								TRIM3				EIF3K
					PSMC3IP				TRIM31								TRIM31				EIF3L
					PSMC6				TRIM32								TRIM32				EIF3M
					PSORS1				TRIM35								TRIM35				EIF4A1
					PSORS1C1				TRIM62								TRIM62				EIF4A3
					PSORS1C2				TRIT1								TRIT1				EIF4E2
					PTCSC3				TSC1								TSC1				EIF4G1
					PTGER4				TSC2								TSC2				EIF4G2
					PTHLH				TSC22D1								TSC22D1				EIF4G3
					PTK6				TSG101								TSG101				EIF4H
					PTPDC1				TSLP								TSLP				EIF5
					PTPN2				TSPAN13								TSPAN13				EIF5A
					PTPN22				TSPAN32								TSPAN32				EIF5AL1
					PTPN23				TSSC4								TSSC4				EIF5B
					PTPN7				TTC4								TTC4				EIF6
					PTPRJ				TTF1								TTF1				ELAC2
					PVT1				TUSC1								TUSC1				ELAVL1
					PYGL				TUSC2								TUSC2				ELF2
					PYGO2				TUSC7								TUSC7				ELK1
					RAB3C				TWIST2								TWIST2				ELK4
					RAB5CP2				TXNIP								TXNIP				ELL2
					RAD21				UBE2QL1								UBE2QL1				ELMOD3
					RAD23B				UBE4B								UBE4B				ELOVL1
					RAD23BP2				UBIAD1								UBIAD1				ELP2
					RAD51AP1				UCHL1								UCHL1				ELP3
					RAD51B				UFL1								UFL1				ELP4
					RAD51C				UHRF2								UHRF2				ELP6
					RAD51L1				UIMC1								UIMC1				EMC1
					RAD52				UNC5A								UNC5A				EMC10
					RALY				UNC5B								UNC5B				EMC2
					RALY-ASIP				UNC5C								UNC5C				EMC3
					RANBP9				UNC5D								UNC5D				EMC4
					RASL10A				USP12								USP12				EMC6
					RASSF6				USP33								USP33				EMC7
					RBBP4P3				UVRAG								UVRAG				EMC8
					RBMS3				VDR								VDR				EMC9
					RCC2				VEGFA								VEGFA				EMD
					RDBP				VEZT								VEZT				EMG1
					REL				VHL								VHL				ENDOG
					RFWD3				VIL1								VIL1				ENOPH1
					RFX6				VIM								VIM				ENSA
					RGS17				VPS53								VPS53				ENTPD4
					RGS22				VSNL1								VSNL1				ENTPD6
					RHBDD3				VTRNA2-1								VTRNA2-1				ENY2
					RHOU				VWA5A								VWA5A				EPC1
					RHPN2				WDR11								WDR11				EPM2AIP1
					RIF1				WDR48								WDR48				EPN1
					RIT2				WFDC1								WFDC1				EPRS
					RMDN2				WHSC1L1								WHSC1L1				ERAL1
					RMST				WIF1								WIF1				ERAP1
					RN7SKP167				WISP3								WISP3				ERCC1
					RN7SKP21				WNK2								WNK2				ERCC2
					RN7SKP226				WNT11								WNT11				ERCC3
					RN7SL126P				WNT5A								WNT5A				ERCC5
					RN7SL148P				WNT7A								WNT7A				ERGIC2
					RN7SL383P				WT1								WT1				ERGIC3
					RN7SL632P				WWOX								WWOX				ERH
					RN7SL734P				XAF1								XAF1				ERI3
					RNA5-8SP4				XIST								XIST				ERICH1
					RNA5SP205				XPO5								XPO5				ERLEC1
					RNASET2				XRCC5								XRCC5				ERO1L
					RNF146				YAP1								YAP1				ERP44
					RNF149				YPEL3								YPEL3				ESD
					RNF181				ZBTB16								ZBTB16				ESF1
					RNF182				ZBTB18								ZBTB18				ETF1
					RNF43				ZBTB4								ZBTB4				ETFA
					RNF5				ZBTB48								ZBTB48				ETFB
					RNF5P1				ZBTB7C								ZBTB7C				ETV6
					RNGTT				ZC3H10								ZC3H10				EWSR1
					RNMTL1				ZDHHC2								ZDHHC2				EXD2
					RNU6-1091P				ZFAS1								ZFAS1				EXOC1
					RNU6-1145P				ZFHX3								ZFHX3				EXOC2
					RNU6-253P				ZFP36								ZFP36				EXOC3
					RNU6-281P				ZFP36L2								ZFP36L2				EXOC4
					RNU6-609P				ZFP82								ZFP82				EXOC7
					RNU6-650P				ZHX2								ZHX2				EXOC8
					RNU6-66P				ZIC1								ZIC1				EXOSC1
					RNU6-694P				ZMYND10								ZMYND10				EXOSC10
					RNU6-716P				ZMYND11								ZMYND11				EXOSC2
					RNU6ATAC20P				ZNF185								ZNF185				EXOSC4
					RNU7-89P				ZNF292								ZNF292				EXOSC7
					RNY1P8				ZNF366								ZNF366				EXOSC8
					ROPN1L				ZNF382								ZNF382				EXT2
					ROR1				ZNF668								ZNF668				EXTL3
					ROS1				ZYX								ZYX				FADD
					RP11-428L9.1												ABL1				FAF1
					RP11-428L9.2												ABL2				FAF2
					RP1-228P16.4												ACOD1				FAHD1
					RPL10P14												ACTN4				FAM104B
					RPL15P15												ADAM28				FAM108A1
					RPL17P14												ADAM9				FAM108B1
					RPL17P33												ADGRF1				FAM114A2
					RPL21P119												ADRBK2				FAM118B
					RPL23AP61												AFF1				FAM120A
					RPL23P8												AFF3				FAM120AOS
					RPL24P7												AGAP2				FAM120B
					RPL26P25												AGFG1				FAM122A
					RPL30P11												AGRN				FAM127B
					RPL31P48												AHI1				FAM134A
					RPL32P14												AKAP13				FAM134C
					RPL36AP40												AKAP9				FAM136A
					RPL6												AKIRIN2				FAM149B1
					RPL7L1P10												AKT1				FAM160A2
					RPL7P41												AKT2				FAM160B1
					RPS21												AKTIP				FAM160B2
					RPS23P3												ALDH1A1				FAM162A
					RPS25P10												ALK				FAM168B
					RPS27P20												ALL1				FAM173A
					RPS27P27												ANIB1				FAM173B
					RPS2P1												ANP32C				FAM174A
					RPS6KA2-AS1												ANP32D				FAM175B
					RRM2												AQP1				FAM177A1
					RSPH3												AR				FAM178A
					RSPO1												ARAF				FAM192A
					RSPO2												ARHGEF1				FAM199X
					RTEL1												ARHGEF2				FAM200A
					RTEL1-TN												ARHGEF5				FAM204A
					RTEL1-TNFRSF6B												ARID3A				FAM206A
					RUNX1												ASPSCR1				FAM208B
					RXFP1												ATF1				FAM20B
					RYR2												AURKA				FAM210B
					SALL3												AXL				FAM32A
					SALL4P5												BAALC				FAM35A
					SAMD10												BAIAP2L1				FAM3A
					SATB2												BCAR4				FAM50A
					SAXO1												BCKDHB				FAM50B
					SBF2												BCL11A				FAM58A
					SCAF8												BCL11B				FAM63A
					SCARB1												BCL2				FAM73B
					SCG5												BCL2A1				FAM8A1
					SCYL2												BCL2L1				FAM96A
					SDHAP3												BCL2L12				FAM96B
					SDHDP3												BCL3				FAM98A
					SEC16A												BCL6				FARS2
					SEMA3E												BCL9				FARSA
					SEMA5B												BCL9L				FARSB
					SEP2,												BIRC2				FASTK
					SEP4,												BIRC3				FASTKD2
					SEPT4-AS1												BIRC5				FASTKD5
					SERPINH1												BLK				FBRSL1
					SESN1												BMI1				FBXL15
					SETDB1												BMP7				FBXL17
					SETP16												BOC				FBXL3
					SFPQ												BRAF				FBXL4
					SFXN2												BRD4				FBXL5
					SH2B3												BRF2				FBXL6
					SH3PXD2A												CABIN1				FBXO11
					SHC1												CAMK1D				FBXO18
					SHROOM2												CARD11				FBXO22
					SIAH2												CBFB				FBXO28
					SIAT7C												CBLB				FBXO3
					SIDT1												CBLL1				FBXO38
					SIVA1												CBX7				FBXO42
					SIX1												CBX8				FBXO45
					SIX4												CCDC28A				FBXO6
					SKA2												CCDC6				FBXO7
					SKAP1												CCNB1				FBXW11
					SKIDA1												CCNB2				FBXW2
					SKIL												CCND1				FBXW4
					SKIV2L												CCNE1				FBXW5
					SLBP												CCNL1				FBXW7
					SLC10A2												CD24				FCF1
					SLC10A5												CDC25A				FDFT1
					SLC12A7												CDC25C				FDPS
					SLC14A1												CDC5L				FDX1
					SLC14A2												CDC6				FECH
					SLC17A8												CDK1				FEM1C
					SLC1A1												CDK14				FEN1
					SLC20A44												CDK4				FEZ2
					SLC22A1												CDK5R2				FGFR1OP2
					SLC22A2												CDK8				FH
					SLC22A3												CDKN3				FIBP
					SLC25A18P1												CDON				FICD
					SLC25A21												CEACAM6				FIP1L1
					SLC25A26												CENPW				FIS1
					SLC25A28												CFLAR				FIZ1
					SLC25A44												CHD1L				FKBP3
					SLC2A4RG												CHIC1				FKBP8
					SLC30A8												CHL1				FKBPL
					SLC35D2												CKS1B				FKRP
					SLC41A1												CMC4				FLAD1
					SLC45A1												CNR2				FLCN
					SLC45A2												CNTN2				FLOT1
					SLC4A7												COPS3				FLOT2
					SLC50A1												COPS5				FNDC3A
					SLC6A18												CREB1				FNTA
					SLC6A19												CRK				FNTB
					SLC6A3												CRKL				FOPNL
					SLC7A												CRLF2				FOXK2
					SLC7A3												CROT				FOXP4
					SLC7A8												CRTC1				FOXRED1
					SLCO3A1												CRYAB				FPGS
					SMAD3												CSF1				FPGT
					SMAD6												CSF1R				FRA10AC1
					SMAD7												CSF3				FTO
					SMARCAD1												CSF3R				FTSJ1
					SMG6												CSNK2A1				FTSJ2
					SNORD125												CSNK2A2				FTSJ3
					SNX16												CT45A1				FTSJD1
					SNX32												CTBP2				FTSJD2
					SOCS7												CTNNB1				FUBP1
					SOGA2												CTNND2				FUK
					SOX4												CTSZ				FUNDC2
					SOX9												CTTN				FXN
					SP4												CUL4A				FYTTD1
					SP8												CUL7				FZR1
					SPARCL1												CXCL1				G3BP1
					SPATA33												CXCL2				GAA
					SPICE1												CXCL3				GABARAP
					SPOP												CXCR4				GABARAPL2
					SPRY4												CYP24A1				GABPB1
					SPSB2												DAXX				GADD45GIP1
					SRC												DCD				GALK2
					SRGAP1												DCUN1D1				GALNS
					SRMS												DDHD2				GALNT1
					SRP14												DDIT3				GALNT2
					SRP14-AS1												DDX6				GALT
					SRRM1P1												DEK				GANAB
					SRSF10P2												DIS3				GAPVD1
					SSBP2												DLX5				GARS
					SSBP4												DNPH1				GART
					ST3GAL1												DPPA2				GATAD2A
					ST6GAL1												DPPA4				GATAD2B
					ST6GALNAC3												DSG3				GATC
					STC2												DUSP12				GBA
					STG												E2F5				GBA2
					STK19												ECHS1				GBF1
					STK25												EEF1A2				GCC1
					STMN3												EEF1D				GCDH
					STXBP4												EGFR				GCLC
					STYX												EIF3E				GCLM
					SUFU												EIF3I				GDE1
					SUGCT												EIF4E				GDI2
					SUMO2P1												EIF5A2				GDPGP1
					SURF6												ELAVL1				GEMIN7
					SYNGR2												ELF4				GEMIN8
					SYNJ2												ELK1				GET4
					SYNPO2												ELK3				GFER
					SYNRG												ELL				GFM1
					TAB2												EML4				GFOD2
					TACC1												EMSY				GGCT
					TACC3												EN2				GGNBP2
					TADA2A												ENTPD5				GGT7
					TAF1B												EPCAM				GHDC
					TAGAP												EPS8				GHITM
					TAL2												ERAS				GID8
					TAP2												ERBB2				GINM1
					TARDBP												ERBB3				GIPC1
					TBC1D27												ERG				GLCE
					TBC1D3												ERGIC1				GLE1
					TBC1D3F												ERVW-1				GLG1
					TBL1X												ESPL1				GLI4
					TBL1XR1												ETS1				GLO1
					TBX1												ETV1				GLRX2
					TBX3												ETV3				GLRX3
					TBX5												ETV4				GLRX5
					TBXAS1												EVI2A				GLT8D1
					TCF19												EVI5				GLTP
					TCF2												EWSR1				GLTPD1
					TCF3												FAM189B				GLYR1
					TCF7L2												FAM72A				GMPPA
					TDP2												FAM83D				GMPR2
					TENC1												FASN				GNB1
					TENM3												FDPS				GNB2
					TERC												FES				GNE
					TERF21P												FEV				GNL2
					TERT												FEZF1				GNL3
					TET2												FGF10				GNPAT
					TET2-AS1												FGF3				GNPDA1
					TEX11												FGF4				GNPNAT1
					TEX14												FGF5				GNPTG
					TFEB												FGF6				GNS
					TFF1												FGF8				GOLGA1
					TFRC												FGFR1				GOLGA2
					TGFB1												FGFR1OP				GOLGA3
					TGFBR1												FGFR2				GOLGA5
					TGFBR2												FGFR3				GOLGA7
					TGM3												FGFR4				GOLGB1
					TGM5												FGR				GOLPH3
					TH												FHL2				GOLT1B
					THADA												FIP1L1				GOPC
					THAP4												FLI1				GORASP1
					THBS3												FNDC3B				GORASP2
					THEG												FOS				GOSR1
					THEM75												FOSL1				GOSR2
					THSD7B												FOXG1				GPAA1
					TICAM1												FOXM1				GPANK1
					TIMM23												FOXQ1				GPATCH4
					TIPARP												FRAT1				GPBP1
					TMEM123												FUBP1				GPBP1L1
					TMEM129												FYN				GPHN
					TMEM170A												FZD2				GPI
					TMEM173												GAB2				GPKOW
					TMEM180												GAEC1				GPN1
					TMEM220-AS1												GALNT10				GPN2
					TMEM231												GALR2				GPN3
					TMEM38B												GATA1				GPR107
					TMEM45B												GATA6				GPR108
					TMOD1												GFI1				GPS1
					TMPRSS2												GFI1B				GPS2
					TMTC1												GLI2				GPX4
					TNF												GLI3				GRAMD4
					TNFAIP6												GLO1				GRHPR
					TNFRSF13B												GMNN				GRINA
					TNFRSF19												GNA12				GRIPAP1
					TNFRSF1A												GNA13				GRPEL1
					TNFRSF6B												GNAI2				GRSF1
					TNFSF10												GNAQ				GRWD1
					TNIP3												GNAS				GSK3A
					TNNT3												GOLPH3				GSK3B
					TNRC6B												GOPC				GSPT1
					TNRC9												GPAT4				GSPT2
					TNS3												GPM6A				GSR
					TNXA												GPM6B				GSS
					TNXB												GPR132				GSTK1
					TOM1												GRM1				GSTM4
					TOMM22P4												GSK3A				GSTO1
					TOX3												GSM1				GTDC2
					TP53												HAS1				GTF2A1
					TP63												HAX1				GTF2B
					TPCN2												HDGFRP2				GTF2F1
					TPD52L2												HES6				GTF2F2
					TPH2												HHEX				GTF2H1
					TPPP												HLF				GTF2H4
					TPRG1												HMGA1				GTF2H5
					TRA-AGC6-1												HMGA2				GTF2I
					TRF-GAA3-1												HMGN5				GTF3A
					TRIM31												HNRNPA1				GTF3C1
					TRIM31-AS1												HOTAIR				GTF3C2
					TRIM37												HOTTIP				GTF3C3
					TRIM8												HOXA1				GTF3C5
					TRIP13												HOXA9				GTF3C6
					TRNAA-UGC												HOXA-AS2				GTPBP10
					TRPS1												HOXD13				GTPBP4
					TRV-TAC3-1												HOXD9				GTPBP5
					TSGA13												HRAS				GTPBP8
					TSHZ1												HSPA1A				GUK1
					TSPO2												HSPA4				GZF1
					TTC28												HSPA5				H1FX
					TTC33												HSPB1				H2AFV
					TTC9												HULC				H2AFX
					TUBA1C												ID1				H2AFY
					TXNDC16												ID2				H2AFZ
					TYR												IFNG				HADH
					UBAC2												IGF1R				HADHA
					UBE2T												IGF2				HAGH
					UBE4B												IGF2BP1				HARS
					UBQLN1P1												IKBKE				HARS2
					UCK2												IL7R				HAT1
					UCKL1												INPPL1				HAUS3
					UCKL1-AS1												INTS1				HAUS4
					UGT1A												INTS2				HAUS7
					UGT1A10												INTS3				HAX1
					UGT1A8												INTS4				HBP1
					ULK4												INTS5				HBS1L
					UNC5CL												INTS7				HCCS
					UQCRHP1												INTS8				HCFC1
					URAD												IRF2				HDAC2
					USP38												IRS2				HDAC3
					USP44												IST1				HDAC6
					USP8P1												ITGA3				HDAC8
					UTP23												ITK				HDDC3
					VAMP5												JAK1				HDGF
					VAMP8												JAK2				HDHD3
					VCAN												JUN				HDLBP
					VGLL3												JUNB				HEATR2
					VPS53												JUND				HEATR5A
					VTI1A												KAT6A				HEBP1
					WBP1L												KDM2A				HECTD3
					WDFY3												KDM4C				HELZ
					WDPCP												KDM5B				HEMK1
					WDR43												KIAA0101				HERC4
					WDR52												KIAA1524				HERPUD1
					WDR52-AS												KIF14				HERPUD2
					WDR52-AS1												KIT				HEXA
					WDR59												KLF2				HEXDC
					WNK1												KLF8				HEXIM1
					WNT2B												KMT2A				HGS
					WNT4												KRAS				HIAT1
					WSCD1												KSR2				HIATL1
					WWC3												LAMTOR5				HIBADH
					XAGE3												LAPTM4B				HIGD1A
					XBP1												LCK				HIGD2A
					XPA												LCN2				HINFP
					XPD												LDHB				HINT1
					XXYLT1												LEF1				HINT2
					YAP1												LETMD1				HIST1H2BC
					ZBTB10												LHX1				HIVEP1
					ZBTB16												LIN28A				HMBS
					ZBTB20												LIN28B				HMG20A
					ZBTB38												LMO1				HMG20B
					ZBTB46												LMO2				HMGB1
					ZBTB7B												LMO3				HMGN3
					ZC3H11A												LMO4				HMGXB3
					ZDHHC11												LMX1B				HMGXB4
					ZDHHC20P1												LSM1				HMOX2
					ZEB2												LUADT1				HN1L
					ZFAND1												MACC1				HNRNPA0
					ZFHX4												MACROD1				HNRNPA2B1
					ZFHX4-AS1												MAF				HNRNPAB
					ZFP1												MAFA				HNRNPC
					ZFP36L1												MAFB				HNRNPD
					ZFP57												MAGEA11				HNRNPF
					ZFP91												MALAT1				HNRNPH1
					ZFP91-CNTF												MALT1				HNRNPH2
					ZGPAT												MAML2				HNRNPK
					ZMIZ1												MAP3K7				HNRNPL
					ZMIZ1-AS1												MAPRE1				HNRNPM
					ZMYM4												MAS1				HNRNPR
					ZN343F												MBD1				HNRNPU
					ZNF101P1												MCF2				HNRNPUL1
					ZNF230												MCF2L				HNRNPUL2
					ZNF238												MCL1				HNRPDL
					ZNF283												MCTS1				HNRPLL
					ZNF365												MDM2				HP1BP3
					ZNF429												MDM4				HPS1
					ZNF462												MECOM				HPS6
					ZNF512												MEF2C				HS1BP3
					ZNF512B												MEFV				HS2ST1
					ZNF577												MEIS1				HS6ST1
					ZNF652												MERTK				HSBP1
					ZNFR1												MET				HSCB
					ZNRF3												MFHAS1				HSD17B10
					ZNRF3-AS1												MFNG				HSD17B12
																	MIEN1				HSD17B4
																	MINA				HSPA14
																	MITF				HSPA4
																	MKL2				HSPA5
																	MLANA				HSPA8
																	MLLT1				HSPA9
																	MLLT11				HSPBP1
																	MLLT3				HSPE1-MOB4
																	MLLT4				HTATIP2
																	MMP12				HTRA2
																	MMS22L				HTT
																	MN1				HUS1
																	MNAT1				HUWE1
																	MOS				HYOU1
																	MPL				HYPK
																	MPST				IAH1
																	MRAS				IARS
																	MRE11A				IARS2
																	MSI1				IBA57
																	MTCP1				IBTK
																	MTDH				ICK
																	MTOR				ICMT
																	MUC1				ICT1
																	MUC4				IDE
																	MUM1				IDH3A
																	MYB				IDH3B
																	MYC				IDH3G
																	MYCL				IDI1
																	MYCN				IER3IP1
																	MYD88				IFNAR1
																	NAAA				IFNGR1
																	NANOG				IFRD1
																	NANOGP8				IFT27
																	NBPF12				IKZF5
																	NCOA3				IL13RA1
																	NEAT1				IL6ST
																	NECTIN4				ILF2
																	NEDD9				ILKAP
																	NET1				ILVBL
																	NFIB				IMMT
																	NFKB2				IMP3
																	NINL				IMP4
																	NKX2-1				IMPAD1
																	NOTCH4				INF2
																	NRAS				ING1
																	NSD1				INO80B
																	NTRK1				INO80E
																	NUAK2				INPP5A
																	NUP214				INPP5K
																	NUTM1				INSIG2
																	OLR1				INTS1
																	OTX2				INTS10
																	PA2G4				INTS12
																	PADI2				INTS3
																	PAK1				INTS4
																	PAK7				INVS
																	PARM1				IP6K1
																	PATZ1				IP6K2
																	PAX2				IPO7
																	PAX3				IPO8
																	PAX8				IPO9
																	PBK				IRAK1
																	PBX1				IREB2
																	PBX2				IRF2BP1
																	PCAT1				IRF2BP2
																	PCAT5				IRF2BPL
																	PDGFA				IRGQ
																	PDGFB				ISCU
																	PDGFRA				ISOC2
																	PDGFRB				IST1
																	PDZK1IP1				ISY1
																	PELP1				ISY1-RAB43
																	PFN1P3				ITCH
																	PIGU				ITFG1
																	PIK3CA				ITFG3
																	PIK3R1				ITGB1
																	PIM1				ITGB1BP1
																	PIM2				ITM2B
																	PIM3				ITPA
																	PIR				ITPK1
																	PITX2				ITPKC
																	PIWIL1				ITPRIPL2
																	PLAC8				IVNS1ABP
																	PLAG1				IWS1
																	PLAGL2				JAGN1
																	PLXNB1				JAK1
																	PPM1D				JKAMP
																	PPP1R10				JMJD4
																	PPP1R13L				JMJD6
																	PPP1R14A				JMJD7
																	PPP2R1A				JMJD8
																	PRAME				JOSD2
																	PRDM10				JTB
																	PRDM12				JUND
																	PRDM13				KANSL2
																	PRDM14				KANSL3
																	PRDM15				KARS
																	PRDM16				KAT2B
																	PRDM6				KAT5
																	PRDM8				KAT8
																	PRDM9				KBTBD2
																	PRKCA				KBTBD4
																	PRKCI				KBTBD7
																	PRMT5				KCMF1
																	PSIP1				KCTD20
																	PSMD10				KCTD21
																	PTK2B				KCTD6
																	PTK7				KDM2A
																	PTMA				KDM4A
																	PTP4A1				KDM5C
																	PTP4A2				KDSR
																	PTP4A3				KHDRBS1
																	PTTG1				KHNYN
																	PTTG1IP				KHSRP
																	PTTG2				KIAA0100
																	PVT1				KIAA0141
																	RAB11A				KIAA0195
																	RAB18				KIAA0196
																	RAB22A				KIAA0232
																	RAB23				KIAA0319L
																	RAB8A				KIAA0391
																	RAC1				KIAA0754
																	RAF1				KIAA0947
																	RALGDS				KIAA1143
																	RARA				KIAA1191
																	RBM15				KIAA1429
																	RBM3				KIAA1430
																	RBMY1A1				KIAA1586
																	REL				KIAA1704
																	RERE				KIAA1715
																	RET				KIAA1919
																	RFC3				KIAA1967
																	RGL4				KIAA2013
																	RGR				KLC4
																	RHO				KLF3
																	RHOC				KLF9
																	RING1				KLHDC2
																	RIT1				KLHDC3
																	RNF43				KLHL20
																	ROCK1				KLHL25
																	ROS1				KLHL36
																	RPL23				KLHL5
																	RRAS				KLHL8
																	RRAS2				KPNA1
																	RSF1				KPNB1
																	RUNX1T1				KRCC1
																	S100A4				KRR1
																	S100A7				KTI12
																	S100A8				KTN1
																	SAG				KXD1
																	SART3				L3MBTL2
																	SATB1				LACTB
																	SBSN				LAGE3
																	SEA				LAMP1
																	SEC62				LAMP2
																	SEPT9				LAMTOR1
																	SERTAD1				LAMTOR2
																	SERTAD2				LAMTOR3
																	SERTAD3				LAMTOR4
																	SET				LAMTOR5
																	SETBP1				LAP3
																	SETDB1				LAPTM4A
																	SFPQ				LARP1
																	SGK1				LARP4
																	SIX1				LARP7
																	SKI				LARS2
																	SLC12A5				LCOR
																	SLC3A2				LDHA
																	SMO				LEMD2
																	SMR3B				LENG1
																	SMURF1				LEPROT
																	SNAI1				LETM1
																	SNCG				LETMD1
																	SNORA59A				LGALSL
																	SNORA80E				LHPP
																	SOX2				LIAS
																	SOX4				LIG3
																	SPAG9				LIG4
																	SPATA4				LIN37
																	SQSTM1				LIN54
																	SRC				LIN7C
																	SREBF1				LINS
																	SRSF1				LIPT1
																	SRSF2				LMAN1
																	SRSF3				LMBRD1
																	SRSF6				LMF2
																	SS18				LMO4
																	SSX1				LNX2
																	SSX2				LONP1
																	SSX2B				LONP2
																	STIL				LPCAT3
																	STMN1				LPIN1
																	STRA6				LPPR2
																	STYK1				LRFN3
																	SWAP70				LRPAP1
																	SYT1				LRPPRC
																	TAC1				LRRC14
																	TACSTD2				LRRC24
																	TAF1				LRRC28
																	TAF15				LRRC40
																	TAL1				LRRC41
																	TAL2				LRRC42
																	TALDO1				LRRC47
																	TAZ				LRRC57
																	TBC1D1				LRRC59
																	TBC1D15				LRRC8A
																	TBC1D3				LRRFIP2
																	TBC1D3C				LRSAM1
																	TBC1D7				LSG1
																	TBX2				LSM1
																	TBX3				LSM10
																	TCL1A				LSM14A
																	TCL1B				LSM14B
																	TCL6				LSM2
																	TCP1				LSM3
																	TEC				LSM4
																	TFCP2				LSM5
																	TFE3				LSM6
																	TFG				LSM7
																	TINCR				LSMD1
																	TKTL1				LSS
																	TLE1				LTV1
																	TLX1				LUC7L2
																	TMEM140				LUC7L3
																	TMPOP2				LUZP6
																	TMPRSS2				LYRM1
																	TNFRSF1B				LYRM4
																	TNS4				LYRM5
																	TPD52				LYSMD1
																	TPR				LYSMD3
																	TRAF6				LYSMD4
																	TRE17				LZTR1
																	TREH				M6PR
																	TRIB1				MAD2L1BP
																	TRIB2				MAD2L2
																	TRIM28				MAEA
																	TRIM8				MAGED1
																	TRIO				MAGEF1
																	TRIP6				MAGOH
																	TSPAN1				MAGT1
																	TSPY1				MAK16
																	TWIST1				MALSU1
																	TXN				MAN1A2
																	TYMS				MAN1B1
																	TYRP1				MAN2A2
																	UBE2C				MAN2B2
																	UBE3C				MAN2C1
																	UCA1				MAP1LC3B2
																	UHRF1				MAP2K1
																	URI1				MAP2K2
																	USP22				MAP2K5
																	USP4				MAP3K7
																	USP6				MAP4K4
																	VAV1				MAPK1
																	VAV2				MAPK1IP1L
																	VAV3				MAPK6
																	WAPL				MAPK8
																	WHSC1				MAPK9
																	WISP1				MAPKAP1
																	WNT1				MAPKAPK2
																	WNT10A				MAPKAPK5
																	WNT10B				MAPRE2
																	WNT2				MARCH2
																	WNT3				MARCH5
																	WWTR1				MARCH6
																	XCL1				MARCH7
																	XIAP				MARK3
																	YBX1				MARK4
																	YEATS4				MARS
																	YES1				MARS2
																	YWHAG				MAT2B
																	YWHAQ				MAVS
																	YWHAZ				MAX
																	YY1				MAZ
																	YY1AP1				MBD1
																	ZBTB7A				MBD2
																	ZEB1-AS1				MBD3
																	ZFAND4				MBD4
																	ZIC2				MBLAC1
																	ZMYM2				MBNL2
																	ZNF217				MBTPS1
																	ZNF268				MBTPS2
																	ZNF703				MCAT
																	ZNHIT6				MCCC1
																					MCEE
																					MCFD2
																					MCM3AP
																					MCM7
																					MCMBP
																					MCOLN1
																					MCPH1
																					MCRS1
																					MCTS1
																					MCU
																					MDC1
																					MDP1
																					ME2
																					MEAF6
																					MECP2
																					MED10
																					MED11
																					MED13
																					MED14
																					MED16
																					MED19
																					MED20
																					MED21
																					MED24
																					MED29
																					MED31
																					MED4
																					MED6
																					MED7
																					MED8
																					MEF2A
																					MEF2BNB
																					MEMO1
																					MEN1
																					MEPCE
																					METAP1
																					METAP2
																					METRN
																					METTL13
																					METTL14
																					METTL16
																					METTL17
																					METTL18
																					METTL20
																					METTL21A
																					METTL23
																					METTL2A
																					METTL2B
																					METTL3
																					METTL5
																					MFAP1
																					MFAP3
																					MFF
																					MFN1
																					MFSD11
																					MFSD12
																					MFSD3
																					MFSD5
																					MGAT2
																					MGAT4B
																					MGME1
																					MGMT
																					MGRN1
																					MGST3
																					MIA3
																					MIB1
																					MICALL1
																					MICU1
																					MID1IP1
																					MIDN
																					MIEN1
																					MIER1
																					MIF
																					MIF4GD
																					MIIP
																					MINOS1
																					MIS12
																					MITD1
																					MKI67IP
																					MKKS
																					MKLN1
																					MKNK1
																					MKRN2
																					MLEC
																					MLF2
																					MLH1
																					MLLT1
																					MLLT10
																					MLST8
																					MLX
																					MMAA
																					MMADHC
																					MMS19
																					MNAT1
																					MNF1
																					MOB4
																					MOGS
																					MON1A
																					MON2
																					MORC2
																					MORF4L2
																					MOSPD1
																					MPC2
																					MPDU1
																					MPG
																					MPHOSPH10
																					MPI
																					MPLKIP
																					MPND
																					MPPE1
																					MPV17L2
																					MRFAP1
																					MRFAP1L1
																					MRI1
																					MRM1
																					MRP63
																					MRPL1
																					MRPL10
																					MRPL11
																					MRPL12
																					MRPL13
																					MRPL14
																					MRPL15
																					MRPL16
																					MRPL17
																					MRPL18
																					MRPL19
																					MRPL2
																					MRPL20
																					MRPL21
																					MRPL22
																					MRPL23
																					MRPL24
																					MRPL27
																					MRPL28
																					MRPL3
																					MRPL30
																					MRPL32
																					MRPL33
																					MRPL35
																					MRPL36
																					MRPL37
																					MRPL38
																					MRPL4
																					MRPL40
																					MRPL41
																					MRPL42
																					MRPL43
																					MRPL44
																					MRPL45
																					MRPL46
																					MRPL47
																					MRPL48
																					MRPL49
																					MRPL50
																					MRPL51
																					MRPL52
																					MRPL53
																					MRPL54
																					MRPL55
																					MRPL9
																					MRPS10
																					MRPS11
																					MRPS12
																					MRPS14
																					MRPS15
																					MRPS16
																					MRPS17
																					MRPS18A
																					MRPS18B
																					MRPS18C
																					MRPS2
																					MRPS21
																					MRPS22
																					MRPS23
																					MRPS24
																					MRPS25
																					MRPS26
																					MRPS27
																					MRPS28
																					MRPS30
																					MRPS31
																					MRPS33
																					MRPS34
																					MRPS35
																					MRPS5
																					MRPS6
																					MRPS7
																					MRPS9
																					MRRF
																					MRS2
																					MRTO4
																					MSANTD3
																					MSH3
																					MSH6
																					MSL3
																					MSMP
																					MSRA
																					MSRB2
																					MTA2
																					MTCH1
																					MTCH2
																					MTDH
																					MTERFD1
																					MTERFD2
																					MTERFD3
																					MTFMT
																					MTFR1
																					MTFR1L
																					MTIF3
																					MTM1
																					MTMR1
																					MTMR3
																					MTMR6
																					MTO1
																					MTPAP
																					MTRR
																					MTSS1
																					MTX2
																					MUL1
																					MUS81
																					MUT
																					MVD
																					MXD4
																					MXI1
																					MYBBP1A
																					MYEOV2
																					MYL12B
																					MYNN
																					MYO1E
																					MYPOP
																					MZF1
																					MZT2A
																					MZT2B
																					N4BP1
																					N4BP2L2
																					NAA10
																					NAA15
																					NAA20
																					NAA38
																					NAA50
																					NAA60
																					NABP2
																					NACA
																					NACA2
																					NACC1
																					NACC2
																					NAE1
																					NAMPT
																					NANS
																					NAP1L4
																					NAPA
																					NARF
																					NARFL
																					NARG2
																					NARS
																					NARS2
																					NAT10
																					NBN
																					NBR1
																					NCAPH2
																					NCBP2
																					NCK1
																					NCKIPSD
																					NCL
																					NCLN
																					NCOA1
																					NCOA6
																					NCOR1
																					NCSTN
																					NDEL1
																					NDFIP1
																					NDNL2
																					NDST1
																					NDUFA10
																					NDUFA11
																					NDUFA12
																					NDUFA13
																					NDUFA2
																					NDUFA3
																					NDUFA4
																					NDUFA5
																					NDUFA6
																					NDUFA7
																					NDUFA8
																					NDUFA9
																					NDUFAF2
																					NDUFAF3
																					NDUFAF4
																					NDUFB10
																					NDUFB11
																					NDUFB2
																					NDUFB3
																					NDUFB4
																					NDUFB5
																					NDUFB6
																					NDUFB7
																					NDUFB8
																					NDUFB9
																					NDUFC1
																					NDUFC2
																					NDUFC2-KCTD14
																					NDUFS2
																					NDUFS3
																					NDUFS4
																					NDUFS5
																					NDUFS6
																					NDUFS7
																					NDUFS8
																					NDUFV1
																					NDUFV2
																					NECAP1
																					NEDD8
																					NEDD8-MDP1
																					NEIL2
																					NEK4
																					NEK9
																					NELFB
																					NELFCD
																					NELFE
																					NENF
																					NEU1
																					NF2
																					NFATC2IP
																					NFE2L2
																					NFIL3
																					NFKBIB
																					NFKBIL1
																					NFU1
																					NFX1
																					NFYB
																					NFYC
																					NGDN
																					NGLY1
																					NGRN
																					NHP2
																					NHP2L1
																					NIF3L1
																					NINJ1
[truncated: 1,800 more rows]

## Sheet: Anxiety genes (AAG)
ADCY2	Purves et al, 2017; Meier et al, 2018		AAG vs CAG	ADCY2	5-HT3C2		AAG vs TSG	ADCY2	ABCG2		AAG vs OG	ADCY2	ABL1		AAG vs TSG+OG	ADCY2	ABCG2		AAG vs HG	ADCY2	AAAS
AMMECR1L				AMMECR1L	ABCB4			AMMECR1L	ABI2			AMMECR1L	ABL2			AMMECR1L	ABI2			AMMECR1L	AAGAB
C15orf62				C15orf62	ABCB5			C15orf62	ACHE			C15orf62	ACOD1			C15orf62	ACHE			C15orf62	AAMP
CAMKMT				CAMKMT	ABCC2			CAMKMT	ACVR1C			CAMKMT	ACTN4			CAMKMT	ACVR1C			CAMKMT	AAR2
CASC5				CASC5	ABCC4			CASC5	ACY1			CASC5	ADAM28			CASC5	ACY1			CASC5	AARS
CNGB3				CNGB3	ABHD16B			CNGB3	ADAMTS18			CNGB3	ADAM9			CNGB3	ADAMTS18			CNGB3	AARS2
CTNND1				CTNND1	ABHD8			CTNND1	ADAMTS8			CTNND1	ADGRF1			CTNND1	ADAMTS8			CTNND1	AARSD1
CUBN				CUBN	ABI3			CUBN	ADAMTS9			CUBN	ADRBK2			CUBN	ADAMTS9			CUBN	AASDHPPT
DNAJC17				DNAJC17	ABO			DNAJC17	ADAMTS9-AS2			DNAJC17	AFF1			DNAJC17	ADAMTS9-AS2			DNAJC17	AATF
DUSP6				DUSP6	ACACA			DUSP6	ADARB1			DUSP6	AFF3			DUSP6	ADARB1			DUSP6	ABCB10
EDIL3				EDIL3	ACAD10			EDIL3	ADPRH			EDIL3	AGAP2			EDIL3	ADPRH			EDIL3	ABCB7
F2RL2				F2RL2	ACTA2			F2RL2	AFAP1L2			F2RL2	AGFG1			F2RL2	AFAP1L2			F2RL2	ABCD3
GCHFR				GCHFR	ACTG1P23			GCHFR	AGTR1			GCHFR	AGRN			GCHFR	AGTR1			GCHFR	ABCE1
GIGYF2				GIGYF2	ACTL7A			GIGYF2	AHCYL1			GIGYF2	AHCYL1			GIGYF2	AHCYL1			GIGYF2	ABCF1
ITGB6				ITGB6	ACTN1			ITGB6	AHNAK			ITGB6	AHI1			ITGB6	AHNAK			ITGB6	ABCF2
KCNJ13				KCNJ13	ACTR1A			KCNJ13	AHR			KCNJ13	AIMP2			KCNJ13	AHR			KCNJ13	ABCF3
LOC100505648				LOC100505648	ACTRT3			LOC100505648	AHRR			LOC100505648	AKAP13			LOC100505648	AHRR			LOC100505648	ABHD10
MED19				MED19	ACVR1B			MED19	AIF1			MED19	AKAP9			MED19	AIF1			MED19	ABHD12
NTRK2				NTRK2	ADAM12			NTRK2	AIM2			NTRK2	AKIRIN2			NTRK2	AIM2			NTRK2	ABHD13
PCDH15				PCDH15	ADAM15			PCDH15	AIMP1			PCDH15	AKT1			PCDH15	AIMP1			PCDH15	ABHD14A
PDE4B				PDE4B	ADAM29			PDE4B	AIMP2			PDE4B	AKT2			PDE4B	AIMP2			PDE4B	ABHD16A
PREPL				PREPL	ADAMTS13			PREPL	AIP			PREPL	AKTIP			PREPL	AIP			PREPL	ABHD4
PTPRT				PTPRT	ADAMTS16			PTPRT	AJAP1			PTPRT	ALDH1A1			PTPRT	AJAP1			PTPRT	ABHD8
RAD51				RAD51	ADAMTS17			RAD51	AKAP12			RAD51	ALK			RAD51	AKAP12			RAD51	ABI1
RMDN3				RMDN3	ADAMTS6			RMDN3	AKR1B1			RMDN3	ALL1			RMDN3	AKR1B1			RMDN3	ABT1
SDK1				SDK1	ADAMTS7P3			SDK1	ALDH1A2			SDK1	ANIB1			SDK1	ALDH1A2			SDK1	ACAD9
SORCS3				SORCS3	ADAR			SORCS3	ALOX15			SORCS3	ANP32C			SORCS3	ALOX15			SORCS3	ACADVL
TMEM106B				TMEM106B	ADAT1			TMEM106B	ALOX15B			TMEM106B	ANP32D			TMEM106B	ALOX15B			TMEM106B	ACAP3
TMX2				TMX2	ADCY2			TMX2	ALPL			TMX2	AQP1			TMX2	ALPL			TMX2	ACBD3
USP24				USP24	ADH			USP24	AMER1			USP24	AR			USP24	AMER1			USP24	ACBD5
VWDE				VWDE	ADH1B			VWDE	AMH			VWDE	ARAF			VWDE	AMH			VWDE	ACBD6
ZFYVE19				ZFYVE19	ADH1C			ZFYVE19	ANAPC1			ZFYVE19	ARHGEF1			ZFYVE19	ANAPC1			ZFYVE19	ACIN1
					ADH6				ANGPTL4				ARHGEF2				ANGPTL4				ACLY
					ADH7				ANP32A				ARHGEF5				ANP32A				ACOT13
					ADHB8				ANXA1				ARID3A				ANXA1				ACOT8
					ADIPOR1P1				ANXA7				ASCL1				ANXA7				ACOT9
					ADNP				APAF1				ASPSCR1				APAF1				ACOX1
					ADO				APC				ATF1				APC				ACOX3
					ADRM1				APITD1				ATF3				APITD1				ACP1
					ADSS				ARF1				AURKA				ARF1				ACSF3
					AFG3L1P				ARG1				AXL				ARG1				ACSL3
					AFM				ARHGAP29				BAALC				ARHGAP29				ACSS2
					AFP				ARHGEF12				BAIAP2L1				ARHGEF12				ACTR10
					AGAP7P				ARID1A				BANP				ARID1A				ACTR1A
					AGER				ARID2				BARD1				ARID2				ACTR1B
					AGPAT1				ARL11				BAX				ARL11				ACTR5
					AGR3				ARL6IP5				BCAR4				ARL6IP5				ACTR8
					AHR				ARMC10				BCKDHB				ARMC10				ACVR1
					AIF1				ARMC5				BCL11A				ARMC5				ACVR1B
					AIG1				ARNTL				BCL11B				ARNTL				ADCK2
					AJ412031				ASCL1				BCL2				ASCL1				ADCK4
					AK094674				ASS1				BCL2A1				ASS1				ADH5
					AKT1				ASXL1				BCL2L1				ASXL1				ADI1
					ALB				ATF3				BCL2L12				ATF3				ADIPOR1
					ALDH1A2				ATM				BCL3				ATM				ADIPOR2
					ALDH2				ATMIN				BCL6				ATMIN				ADK
					ALS2CR12				ATR				BCL9				ATR				ADNP
					ANKLE1				AXIN1				BCL9L				AXIN1				ADO
					ANKRD16				AXIN2				BCR				AXIN2				ADPRH
					ANKRD17				AZGP1				BIRC2				AZGP1				ADPRHL2
					ANKRD30A				BANP				BIRC3				BANP				ADPRM
					ANKS1A				BAP1				BIRC5				BAP1				ADSL
					ANO7				BARD1				BLK				BARD1				AES
					ANP32A				BASP1				BMI1				BASP1				AFF4
					ANXA9				BATF2				BMP7				BATF2				AFTPH
					AP1B1				BAX				BOC				BAX				AGFG1
					AP4B1				BBC3				BRAF				BBC3				AGGF1
					APCDD1				BCL10				BRD4				BCL10				AGPAT1
					APOBEC3A				BCL2L11				BRF2				BCL2L11				AGPAT3
					APOM				BCL6B				CABIN1				BCL6B				AGPAT6
					AR				BCORL1				CAMK1D				BCORL1				AGPS
					ARAP3				BCR				CAPG				BCR				AHCY
					ARFRP1				BECN1				CARD11				BECN1				AHSA1
					ARHGAP23				BEX2				CAV1				BEX2				AIMP1
					ARHGEF10L				BHLHE41				CBFB				BHLHE41				AIP
					ARHGEF5				BIK				CBL				BIK				AK2
					ARID1B				BIN1				CBLB				BIN1				AK3
					ARID5B				BLCAP				CBLL1				BLCAP				AKAP8
					ARL3				BLID				CBX7				BLID				AKAP9
					ARL4C				BLM				CBX8				BLM				AKIP1
					ARL5B				BLNK				CCDC28A				BLNK				AKIRIN1
					ARMC2				BMF				CCDC6				BMF				AKIRIN2
					ARMC9				BMP10				CCNB1				BMP10				AKR1A1
					ARNT				BMP2				CCNB2				BMP2				AKR7A2
					ARRDC3				BMP4				CCND1				BMP4				AKT1
					ARRDC3-AS1				BMPR1A				CCNE1				BMPR1A				AKT1S1
					AS1				BMPR2				CCNL1				BMPR2				AKTIP
					AS3MT				BNIP3L				CD24				BNIP3L				ALAD
					ASCL2				BRCA1				CDC25A				BRCA1				ALDH3A2
					ASH1L				BRCA2				CDC25C				BRCA2				ALDH9A1
					ASIP				BRD7				CDC5L				BRD7				ALG11
					ASXL2				BRF1				CDC6				BRF1				ALG5
					ASZ1				BRINP1				CDH1				BRINP1				ALG8
					ATE1				BRMS1				CDH17				BRMS1				ALG9
					ATF1				BRSK1				CDK1				BRSK1				ALKBH1
					ATF1P1				BTG2				CDK14				BTG2				ALKBH2
					ATF6B				BTG3				CDK4				BTG3				ALKBH3
					ATF7IP				BTG4				CDK5R2				BTG4				ALKBH5
					ATG4B				BTK				CDK6				BTK				ALS2
					ATM				C2orf40				CDK8				C2orf40				ALYREF
					ATOH1				CABLES1				CDKN1A				CABLES1				AMBRA1
					ATP1B2				CACNA2D3				CDKN1B				CACNA2D3				AMD1
					ATP5EP2				CADM1				CDKN3				CADM1				ANAPC10
					ATP5F1P4				CADM2				CDON				CADM2				ANAPC11
					ATP5HP1				CADM3				CDX2				CADM3				ANAPC13
					ATP5SL				CADM4				CEACAM6				CADM4				ANAPC15
					ATP6V1A				CAMK2N1				CENPW				CAMK2N1				ANAPC16
					ATP9B				CAMTA1				CFLAR				CAMTA1				ANAPC2
					AX746803				CAPG				CHD1L				CAPG				ANAPC5
					B4GALNT2				CASC1				CHIC1				CASC1				ANAPC7
					B9D2				CASC2				CHL1				CASC2				ANKFY1
					BABAM1				CASP2				CKS1B				CASP2				ANKH
					BACH1				CASP5				CMC4				CASP5				ANKHD1
					BAG6				CASP8				CNR2				CASP8				ANKHD1-EIF4EBP3
					BAI3				CAT				CNTN2				CAT				ANKRD10
					BAK1				CAV1				COPS3				CAV1				ANKRD17
					BARX1				CBFA2T3				COPS5				CBFA2T3				ANKRD28
					BARX2				CBL				CREB1				CBL				ANKRD39
					BAT3				CBX5				CRK				CBX5				ANKRD46
					BC039327				CCAR1				CRKL				CCAR1				ANO6
					BC042052				CCAR2				CRLF2				CCAR2				ANP32A
					BC050344				CCDC136				CROT				CCDC136				ANP32B
					BCAR1				CCDC154				CRTC1				CCDC154				ANP32C
					BCAS3				CCDC67				CRYAB				CCDC67				ANP32E
					BCKDHB				CCNC				CSF1				CCNC				ANXA6
					BCL2				CCNDBP1				CSF1R				CCNDBP1				ANXA7
					BCL2L15				CD4				CSF3				CD4				AP1B1
					BCL3				CD44				CSF3R				CD44				AP1G1
					BCL6				CD82				CSNK2A1				CD82				AP1M1
					BCYRN1				CDC73				CSNK2A2				CDC73				AP2A1
					BICC1				CDCP1				CT45A1				CDCP1				AP2A2
					BICD1				CDH1				CTBP2				CDH1				AP2M1
					BIK				CDH11				CTGF				CDH11				AP2S1
					BIRC2				CDH13				CTNNB1				CDH13				AP3B1
					BIRC3				CDH17				CTNND2				CDH17				AP3D1
					BLK				CDH4				CTSZ				CDH4				AP3M1
					BMF				CDH5				CTTN				CDH5				AP3S1
					BMI1P1				CDK2				CUL4A				CDK2				AP3S2
					BMP2				CDK2AP1				CUL7				CDK2AP1				AP4B1
					BMP4				CDK6				CUX1				CDK6				AP5M1
					BNC2				CDKN1A				CXCL1				CDKN1A				APEH
					BOC				CDKN1B				CXCL2				CDKN1B				APEX1
					BOD1				CDKN1C				CXCL3				CDKN1C				APEX2
					BOK				CDKN2A				CXCR4				CDKN2A				APH1A
					BOK-AS1				CDKN2B				CYGB				CDKN2B				API5
					BOLA2P3				CDKN2C				CYP24A1				CDKN2C				APIP
					BPTF				CDO1				DAXX				CDO1				APOA1BP
					BRAP				CDX2				DCD				CDX2				APOL2
					BRCA2				CEACAM1				DCUN1D1				CEACAM1				APOOL
					BRD9				CEBPA				DDB2				CEBPA				APOPT1
					BRIP1				CEBPD				DDHD2				CEBPD				APPL2
					BTBD11				CFTR				DDIT3				CFTR				APTX
					BTLN2				CHD1				DDX6				CHD1				ARAF
					BTNL2				CHD5				DEK				CHD5				ARCN1
					BUD13				CHEK1				DIS3				CHEK1				ARF1
					C10orf113				CHEK2				DLX5				CHEK2				ARF5
					C10orf114				CHFR				DNPH1				CHFR				ARF6
					C10orf18				CHST10				DPPA2				CHST10				ARFGAP2
					C10orf32				CHUK				DPPA4				CHUK				ARFGAP3
					C10orf32-AS3MT				CIC				DSG3				CIC				ARFGEF2
					C10orf95				CITED2				DUSP12				CITED2				ARFIP1
					C11orf93				CIZ1				DUSP26				CIZ1				ARFIP2
					C12orf5				CLDN1				E2F1				CLDN1				ARFRP1
					C12orf51				CLDN23				E2F3				CLDN23				ARHGAP35
					C14orf118				CLU				E2F5				CLU				ARHGAP5
					C14orf143				CMTM3				ECHS1				CMTM3				ARHGDIA
					C16orf72				CMTM5				ECT2				CMTM5				ARHGEF10L
					C17orf47				CNDP2				EEF1A1				CNDP2				ARHGEF11
					C17orf62				CNN1				EEF1A2				CNN1				ARHGEF40
					C17orf78				CNOT3				EEF1D				CNOT3				ARIH1
					c18orf1				CNTNAP2				EGFR				CNTNAP2				ARIH2
					C19orf61				COPS2				EIF3E				COPS2				ARIH2OS
					C19orf62				CPNE7				EIF3I				CPNE7				ARL1
					C1orf110				CREB3L1				EIF4E				CREB3L1				ARL14EP
					C1orf127				CREBBP				EIF5A2				CREBBP				ARL5A
					C2				CREM				ELAVL1				CREM				ARL6IP4
					C20orf15				CRNN				ELF4				CRNN				ARL8A
					C20orf151				CSF2				ELK1				CSF2				ARL8B
					C20orf166				CSMD1				ELK3				CSMD1				ARMC1
					C20orf166-AS1				CSNK1A1				ELL				CSNK1A1				ARMC10
					C20orf187				CSRNP1				EML4				CSRNP1				ARMC5
					C20orf195				CST5				EMSY				CST5				ARMC6
					C20orf62				CST6				EN2				CST6				ARMC7
					C22orf31				CTCF				ENTPD5				CTCF				ARMC8
					C2orf16				CTCFL				EPCAM				CTCFL				ARMCX3
					C2orf43				CTDSPL				EPHA2				CTDSPL				ARMCX5
					C2orf48				CTGF				EPS8				CTGF				ARNT
					C3orf21				CTNNA2				ERAS				CTNNA2				ARPC1A
					C4A				CTNNA3				ERBB2				CTNNA3				ARPC2
					C4B				CTNNBIP1				ERBB3				CTNNBIP1				ARPC5L
					C5orf66				CTNND1				ERBB4				CTNND1				ARV1
					C6orf10				CUL1				ERG				CUL1				ASB1
					C6orf15				CUL2				ERGIC1				CUL2				ASB6
					C6orf37				CUL5				ERVW-1				CUL5				ASB7
					C6orf48				CUX1				ESPL1				CUX1				ASB8
					C6orf72				CXCL10				ETS1				CXCL10				ASCC1
					C6orf97				CXCL12				ETS2				CXCL12				ASCC3
					C8orf37-AS1				CXCL14				ETV1				CXCL14				ASF1A
					C9orf156				CXCR2				ETV3				CXCR2				ASH2L
					C9orf3				CXXC4				ETV4				CXXC4				ASNA1
					C9orf97				CXXC5				ETV6				CXXC5				ASNSD1
					CABLES1				CYB561D2				EVI2A				CYB561D2				ASPSCR1
					CABLES2				CYB5A				EVI5				CYB5A				ASUN
					CACNA2D3				CYB5R2				EWSR1				CYB5R2				ASXL1
					CADM1				CYGB				EZH2				CYGB				ATAD1
					CALM2P1				CYLD				FAM189B				CYLD				ATAD3A
					CARSP1				DAB2				FAM72A				DAB2				ATE1
					CASC11				DAB2IP				FAM83D				DAB2IP				ATF1
					CASC15				DACH1				FASN				DACH1				ATF2
					CASC16				DACT1				FDPS				DACT1				ATF4
					CASC17				DAPK1				FES				DAPK1				ATF6
					CASC19				DAPK2				FEV				DAPK2				ATF7
					CASC20				DAPK3				FEZF1				DAPK3				ATF7IP
					CASC21				DCC				FGF10				DCC				ATG12
					CASC8				DCDC2				FGF3				DCDC2				ATG13
					CASP10				DCLRE1A				FGF4				DCLRE1A				ATG16L1
					CASP8				DCN				FGF5				DCN				ATG2A
					CAST				DCUN1D3				FGF6				DCUN1D3				ATG2B
					CATSPER3				DDB2				FGF8				DDB2				ATG3
					CBX6				DDR2				FGFR1				DDR2				ATG4B
					CBX7				DDX3X				FGFR1OP				DDX3X				ATG4D
					CBX8				DDX58				FGFR2				DDX58				ATG5
					CCAT2				Dec-01				FGFR3				Dec-01				ATG7
					CCDC117				DEFB1				FGFR4				DEFB1				ATIC
					CCDC121				DENND2D				FGR				DENND2D				ATL2
					CCDC170				DFFA				FHL2				DFFA				ATMIN
					CCDC26				DFNA5				FIP1L1				DFNA5				ATOX1
					CCDC88C				DIABLO				FLI1				DIABLO				ATP2C1
					CCHCR1				DICER1				FLT3				DICER1				ATP5A1
					CCND1				DIDO1				FNDC3B				DIDO1				ATP5B
					CCND2				DIRAS1				FOS				DIRAS1				ATP5C1
					CCND2-AS1				DIRAS3				FOSL1				DIRAS3				ATP5D
					CCNE1				DKK1				FOXA1				DKK1				ATP5F1
					CCR12P				DKK3				FOXG1				DKK3				ATP5G2
					CD86				DLC1				FOXM1				DLC1				ATP5G3
					CD9				DLEC1				FOXO1				DLEC1				ATP5H
					CDC42				DLEU1				FOXP1				DLEU1				ATP5J
					CDC42BPB				DLEU2				FOXQ1				DLEU2				ATP5J2
					CDC91L1				DLG1				FRAT1				DLG1				ATP5J2-PTCD1
					CDCA7				DLK1				FUBP1				DLK1				ATP5L
					CDCA7L				DMBT1				FUS				DMBT1				ATP5O
					CDH1				DMD				FYN				DMD				ATP5S
					CDH8				DMTF1				FZD2				DMTF1				ATP5SL
					CDK10				DNAJA3				GAB2				DNAJA3				ATP6AP1
					CDKAL1				DNAJB1				GAEC1				DNAJB1				ATP6V0A2
					CDKN1A				DNAJB4				GALNT10				DNAJB4				ATP6V0B
					CDKN2A				DNAJC11				GALR2				DNAJC11				ATP6V0C
					CDKN2A/B				DND1				GATA1				DND1				ATP6V0D1
					CDKN2A-AS1				DNMT1				GATA6				DNMT1				ATP6V0E1
					CDKN2B				DNMT3A				GFI1				DNMT3A				ATP6V1C1
					CDKN2BAS				DNMT3B				GFI1B				DNMT3B				ATP6V1D
					CDKN2B-AS1				DOK1				GLI1				DOK1				ATP6V1E1
					CDNK2A				DOK2				GLI2				DOK2				ATP6V1F
					CDSN				DOK3				GLI3				DOK3				ATP6V1G1
					CDX2				DPH1				GLO1				DPH1				ATP6V1H
					CDYL2				DPP4				GMNN				DPP4				ATPAF2
					CEACAM21				DSC3				GNA12				DSC3				ATPIF1
					CEBPE				DSP				GNA13				DSP				ATRAID
					CENPE				DUSP1				GNAI2				DUSP1				ATRN
					CEP57L1				DUSP22				GNAQ				DUSP22				ATXN10
					CEP72				DUSP26				GNAS				DUSP26				ATXN1L
					CEP85L				DUSP5				GOLPH3				DUSP5				ATXN2
					CFB				DUSP6				GOPC				DUSP6				ATXN2L
					CFDP1				DUSP9				GPAT4				DUSP9				ATXN7L3
					CFL1				E2F1				GPM6A				E2F1				ATXN7L3B
					CFL1P6				E2F2				GPM6B				E2F2				AUH
					CFTR				E2F3				GPR132				E2F3				AUP1
					CHD6				EAF1				GREM1				EAF1				AURKAIP1
					CHEK2				EAF2				GRM1				EAF2				AXIN1
					CHMP4C				EBF3				GSK3A				EBF3				AZI2
					CHRNA2				ECT2				GSM1				ECT2				AZIN1
					CHRNA3				EDA2R				H19				EDA2R				B3GALT6
					CHRNA5				EDNRB				HAS1				EDNRB				B4GALT3
					CHRNB4				EED				HAX1				EED				B4GALT5
					CHST5				EEF1A1				HDAC1				EEF1A1				B4GALT7
					CHST6				EEF1E1				HDGFRP2				EEF1E1				BABAM1
					CHST9				EFNA5				HES6				EFNA5				BAD
					CIITA				EGLN1				HHEX				EGLN1				BAG1
					CKS1B				EGLN3				HLF				EGLN3				BAG4
					CLDN11				EGR1				HMGA1				EGR1				BAG6
					CLEC3A				EGR2				HMGA2				EGR2				BAHD1
					CLK1				EHD3				HMGN5				EHD3				BANF1
					CLK3				EHF				HNRNPA1				EHF				BAP1
					CLPTM1L				EI24				HOTAIR				EI24				BAZ1B
					CLPTML				EIF3F				HOTTIP				EIF3F				BBS4
					CLSTN2				EMP1				HOXA1				EMP1				BCAP29
					CMYC				EMP2				HOXA9				EMP2				BCAP31
					CNNM2				EPAS1				HOXA-AS2				EPAS1				BCAS2
					CNTLN				EPB41				HOXD13				EPB41				BCAT2
					CNTN4				EPB41L3				HOXD9				EPB41L3				BCCIP
					COL15A1				EPHA1				HRAS				EPHA1				BCKDHA
					COL1A1				EPHA2				HSPA1A				EPHA2				BCKDK
					COL6A3				EPHA3				HSPA4				EPHA3				BCL2L1
					COLCA1				EPHB2				HSPA5				EPHB2				BCL2L13
					COLCA2				EPHB3				HSPB1				EPHB3				BCL2L2-PABPN1
					COPG2				EPHB4				HULC				EPHB4				BCL7B
					COX11				EPHB6				ID1				EPHB6				BCLAF1
					COX15				ERBB4				ID2				ERBB4				BCS1L
					COX18				ERF				IDH1				ERF				BECN1
					COX6B1P1				ERRFI1				IFNG				ERRFI1				BFAR
					CPS1				ESR1				IGF1R				ESR1				BIRC2
					CRAC1				ESR2				IGF2				ESR2				BIVM-ERCC5
					CRP				ESRP1				IGF2BP1				ESRP1				BLMH
					CRPP1				ESRRB				IKBKE				ESRRB				BLOC1S1
					CRTC1				ETS2				IKZF1				ETS2				BLOC1S2
					CSGALNACT1				ETV6				IL7R				ETV6				BLOC1S3
					CSNK1A1				EXT1				ILK				EXT1				BLOC1S4
					CSRNP3				EXT2				INPPL1				EXT2				BLOC1S6
					CTBP2				EXTL1				INTS1				EXTL1				BLZF1
					CTD-2194D22.4				EXTL2				INTS2				EXTL2				BMI1
					CTDSPL				EXTL3				INTS3				EXTL3				BMS1
					CTNNA2				EYA4				INTS4				EYA4				BNIP1
					CTNNB1				EZH1				INTS5				EZH1				BNIP2
					CTRB1				EZH2				INTS7				EZH2				BOD1
					CTRB2				FABP3				INTS8				FABP3				BOLA1
					CTSK				FADD				IRF2				FADD				BOLA3
					CUBN				FAM172A				IRF4				FAM172A				BPGM
					CUEDC2				FAM188A				IRS2				FAM188A				BPNT1
					CUTC				FANCG				IST1				FANCG				BPTF
					CUX1				FAS				ITGA3				FAS				BRAT1
					CUX2				FAT1				ITK				FAT1				BRD2
					CWC27				FAT4				JAK1				FAT4				BRD4
					CXCR5				FBLN1				JAK2				FBLN1				BRD7
					CXorf67				FBP1				JUN				FBP1				BRD9
					CYCS				FBXL13				JUNB				FBXL13				BRE
					CYP17A1				FBXO25				JUND				FBXO25				BRF1
					CYP19A1				FBXO31				JUP				FBXO31				BRF2
					CYP1A2				FBXO32				KAT6A				FBXO32				BRIX1
					CYP1B1				FBXW7				KDM2A				FBXW7				BRK1
					CYP21A1P				FER1L4				KDM4C				FER1L4				BRMS1
					CYP21A2				FH				KDM5B				FH				BRPF1
					CYS1				FHIT				KIAA0101				FHIT				BRPF3
					DAB2				FHL1				KIAA1524				FHL1				BSDC1
					DACT1				FLCN				KIF14				FLCN				BSG
					DAZL				FLNA				KIT				FLNA				BTBD2
					DBIL5P				FLT3				KLF2				FLT3				BTD
					DCBLD1				FOXA1				KLF4				FOXA1				BTF3
					DCC				FOXA2				KLF5				FOXA2				BUB3
					DCLRE1B				FOXC1				KLF6				FOXC1				BZW1
					DCST1				FOXD3				KLF8				FOXD3				C10orf12
					DCST2				FOXL2				KMT2A				FOXL2				C10orf2
					DDC				FOXO1				KRAS				FOXO1				C10orf76
					DDHD1				FOXO3				KSR2				FOXO3				C10orf88
					DDX52				FOXO4				LAMTOR5				FOXO4				C11orf1
					DEC1,				FOXO6				LAPTM4B				FOXO6				C11orf24
					DEF8				FOXP1				LCK				FOXP1				C11orf31
					DIP2B				FOXP3				LCN2				FOXP3				C11orf57
					DIRC3				FRK				LDHB				FRK				C11orf58
					DKFZp761E198				FRS3				LEF1				FRS3				C11orf73
					DLEU1				FUS				LETMD1				FUS				C11orf83
					DLST				FXN				LHX1				FXN				C12orf10
					DLX1				FZR1				LIN28A				FZR1				C12orf23
					DLX2				G0S2				LIN28B				G0S2				C12orf29
					DLX2-AS1				GABARAP				LMO1				GABARAP				C12orf44
					DMRT1				GADD45A				LMO2				GADD45A				C12orf45
					DMRTA1				GADD45B				LMO3				GADD45B				C12orf5
					DNAH11				GADD45G				LMO4				GADD45G				C12orf52
					DNAJC1				GADD45GIP1				LMX1B				GADD45GIP1				C12orf57
					DNAJC5				GALR1				LSM1				GALR1				C12orf65
					DOCK3				GANAB				LUADT1				GANAB				C12orf66
					DOCK8				GAS1				MACC1				GAS1				C14orf1
					DOM3Z				GAS5				MACROD1				GAS5				C14orf119
					DPF1				GATA4				MAF				GATA4				C14orf142
					DPM3				GATA5				MAFA				GATA5				C14orf166
					DPP6				GBP1				MAFB				GBP1				C14orf2
					DQ141194				GGNBP2				MAGEA11				GGNBP2				C14orf28
					DQ515897				GJA1				MALAT1				GJA1				C15orf38-AP3S2
					DTNB				GJB2				MALT1				GJB2				C15orf57
					DTYMK				GKN1				MAML2				GKN1				C16orf13
					DUSP10				GKN2				MAP3K7				GKN2				C16orf62
					DUSP14				GLI1				MAP3K8				GLI1				C16orf72
					DUSP23				GLIPR1				MAPRE1				GLIPR1				C16orf91
					EBF1				GLS2				MAS1				GLS2				C17orf49
					EBF2				GLTSCR1				MBD1				GLTSCR1				C17orf51
					ECHDC1				GLTSCR2				MCC				GLTSCR2				C17orf58
					ECT2L				GNAT1				MCF2				GNAT1				C17orf59
					EEF1A2				GNB2L1				MCF2L				GNB2L1				C17orf70
					EEFSEC				GNMT				MCL1				GNMT				C17orf85
					EFCAB11				GORAB				MCTS1				GORAB				C18orf21
					EFNA1				GPC3				MDM2				GPC3				C18orf25
					EFNA3				GPC5				MDM4				GPC5				C18orf32
					EFNA4				GPRC5A				MECOM				GPRC5A				C18orf8
					EGFL8				GPX3				MEF2C				GPX3				C19orf43
					EGFR				GREM1				MEFV				GREM1				C19orf53
					EGLN3				GRIN2A				MEIS1				GRIN2A				C19orf60
					EGOT				GSK3B				MERTK				GSK3B				C19orf70
					EGR2				GSN				MET				GSN				C1GALT1
					EHBP1				GSTP1				MFHAS1				GSTP1				C1QBP
					EIF2AK				GSTT1				MFNG				GSTT1				C1orf109
					EIF2AK4				GTPBP4				MIEN1				GTPBP4				C1orf122
					EIF2S2				GUCY2C				MINA				GUCY2C				C1orf123
					EIF3H				H19				MITF				H19				C1orf174
					EIF4B				H2AFX				MKL2				H2AFX				C1orf43
					ELK3				HACD4				MLANA				HACD4				C1orf50
					ELL				HACE1				MLLT1				HACE1				C1orf52
					ELL2				HBP1				MLLT11				HBP1				C20orf111
					EMBP1				HCAR2				MLLT3				HCAR2				C20orf24
					EMID1				HDAC1				MLLT4				HDAC1				C21orf2
					ENTPD7				HDAC3				MMP12				HDAC3				C21orf33
					EOMES				HECA				MMS22L				HECA				C21orf59
					EPAS1				HEPACAM				MN1				HEPACAM				C22orf28
					EPHA7				HIC1				MNAT1				HIC1				C22orf29
					ERAP1				HIF1A				MOS				HIF1A				C22orf32
					ERBB2IP				HINT1				MPL				HINT1				C2orf47
					ERBB4				HIPK2				MPST				HIPK2				C2orf49
					ERC2				HIRA				MRAS				HIRA				C2orf69
					ERCC2				HIVEP1				MRE11A				HIVEP1				C2orf74
					ERO1L				HIVEP3				MSI1				HIVEP3				C2orf76
					ERVFRD-3				HLTF				MST1R				HLTF				C3orf17
					ESR1				HNF4A				MTCP1				HNF4A				C3orf37
					ESR2				HOMER2				MTDH				HOMER2				C3orf38
					ETAA1				HOPX				MTOR				HOPX				C3orf58
					ETFA				HOTS				MUC1				HOTS				C4orf27
					ETS1				HOXB13				MUC4				HOXB13				C4orf3
					ETV6				HPGD				MUM1				HPGD				C4orf52
					EVI1				HRASLS2				MYB				HRASLS2				C5orf15
					EWSR1				HRG				MYC				HRG				C5orf24
					EXOC2				HSP90B1				MYCL				HSP90B1				C6orf1
					EYS				HSPB7				MYCN				HSPB7				C6orf106
					EZH2				HSPD1				MYD88				HSPD1				C6orf120
					EZR				HTATIP2				NAAA				HTATIP2				C6orf136
					FA2H				HTRA1				NANOG				HTRA1				C6orf226
					FABP12				HTRA2				NANOGP8				HTRA2				C6orf47
					FABP4				HTRA3				NBPF12				HTRA3				C6orf57
					FABP5				ID4				NCOA3				ID4				C6orf62
					FADS1				IDH1				NCOA4				IDH1				C6orf89
					FADS2				IER3				NEAT1				IER3				C7orf25
					FADS3				IFI16				NECTIN4				IFI16				C7orf26
					FAM126B				IFT88				NEDD4				IFT88				C7orf49
					FAM134C				IGF1				NEDD9				IGF1				C7orf50
					FAM154A				IGF2R				NET1				IGF2R				C7orf55
					FAM175A				IGFALS				NFIB				IGFALS				C7orf55-LUC7L2
					FAM19A5				IGFBP3				NFKB2				IGFBP3				C7orf73
					FAM208B				IGFBP4				NINL				IGFBP4				C8orf33
					FAM227B				IGFBP5				NKX2-1				IGFBP5				C8orf40
					FAM38B				IGFBP7				NME1				IGFBP7				C8orf59
					FAM44B				IGFBPL1				NOTCH1				IGFBPL1				C8orf76
					FAM46A				IKZF1				NOTCH4				IKZF1				C8orf82
					FAM49A				IKZF2				NOV				IKZF2				C9orf123
					FAM49B				IKZF3				NPM1				IKZF3				C9orf16
					FAM57A				IL17A				NRAS				IL17A				C9orf37
					FAM60DP				IL17RD				NSD1				IL17RD				C9orf64
					FAM8A6P				IL24				NTRK1				IL24				C9orf69
					FAM91A1				ILK				NTRK3				ILK				C9orf78
					FARP2				ING1				NUAK2				ING1				C9orf89
					FBN1				ING2				NUP214				ING2				CAB39
					FBP1				ING3				NUP98				ING3				CALCOCO2
					FBXL15				ING4				NUTM1				ING4				CALM1
					FBXO18				ING5				OLR1				ING5				CALR
					FBXO5				INPP4B				OTX2				INPP4B				CALU
					FEN1				INTS6				PA2G4				INTS6				CAMTA1
					FERMT2				IQGAP2				PADI2				IQGAP2				CAMTA2
					FGF10				IRF1				PAK1				IRF1				CANT1
					FGF19				IRF3				PAK7				IRF3				CANX
					FGF23				IRF4				PARK7				IRF4				CAPN1
					FGF3				IRF5				PARM1				IRF5				CAPN7
					FGF4				IRF8				PATZ1				IRF8				CAPNS1
					FGF6				IRX1				PAX2				IRX1				CAPRIN1
					FGFR2				ISG15				PAX3				ISG15				CAPZA2
					FGFR3				ITGA5				PAX4				ITGA5				CAPZB
					FGFR3P3				ITGA7				PAX8				ITGA7				CARKD
					FKBPL				ITGAV				PBK				ITGAV				CARS
					FLAD1				ITGB1				PBX1				ITGB1				CARS2
					FLJ40194				ITGB3				PBX2				ITGB3				CASC3
					FLJ45803				JDP2				PCAT1				JDP2				CASC4
					FLT3				JUP				PCAT5				JUP				CASP3
					FMN1				KANK1				PDGFA				KANK1				CASP7
					FOXE1				KAT5				PDGFB				KAT5				CASP9
					FOXF1				KCNRG				PDGFRA				KCNRG				CBR4
					FOXF2				KDM3A				PDGFRB				KDM3A				CBX3
					FOXL1				KDM3B				PDZK1IP1				KDM3B				CBX5
					FOXO3				KDM5A				PELP1				KDM5A				CC2D1A
					FOXP1				KDM6A				PFN1P3				KDM6A				CC2D1B
					FOXP4				KDM8				PIGU				KDM8				CCAR1
					FOXP4-AS1				KIF1B				PIK3CA				KIF1B				CCBL1
					FOXQ1				KIF7				PIK3R1				KIF7				CCDC12
					FRMD6				KISS1				PIM1				KISS1				CCDC124
					FRY				KL				PIM2				KL				CCDC127
					FSTL5				KLF10				PIM3				KLF10				CCDC130
					FTO				KLF4				PIR				KLF4				CCDC137
					FUNDC2P4				KLF5				PITX2				KLF5				CCDC149
					GABARAPL2				KLF6				PIWIL1				KLF6				CCDC174
					GABBR1				KLK10				PLAC8				KLK10				CCDC22
					GALC				KLK6				PLAG1				KLK6				CCDC23
					GALNT14				KMT2C				PLAGL2				KMT2C				CCDC25
					GALNT3				KRIT1				PLK1				KRIT1				CCDC47
					GAS2L1				KRT19				PLXNB1				KRT19				CCDC50
					GAS2L3				L3MBTL4				PML				L3MBTL4				CCDC51
					GATA3				LAT2				PPARG				LAT2				CCDC59
					GATA3-AS1				LATS1				PPM1D				LATS1				CCDC71
					GATA5				LATS2				PPP1R10				LATS2				CCDC86
					GBAP1				LEFTY1				PPP1R13L				LEFTY1				CCDC90A
					GCSAML				LEFTY2				PPP1R14A				LEFTY2				CCDC92
					GCSAML-AS1				LGALS7				PPP2R1A				LGALS7				CCDC94
					GDF7				LHX4				PRAME				LHX4				CCM2
					GDI2				LHX6				PRDM10				LHX6				CCNB1IP1
					GDPD5				LIFR				PRDM12				LIFR				CCNDBP1
					GEMIN4				LIMA1				PRDM13				LIMA1				CCNG1
					GGCX				LIMD1				PRDM14				LIMD1				CCNH
					GKN1				LIN9				PRDM15				LIN9				CCNK
					GKN2				LINC-PINT				PRDM16				LINC-PINT				CCNL1
					GLB1				LITAF				PRDM6				LITAF				CCNL2
					GLG1				LLGL1				PRDM8				LLGL1				CCNY
					GLOD4				LMNTD1				PRDM9				LMNTD1				CCPG1
					GMCL1				LOX				PRKCA				LOX				CCT3
					GMEB2				LRIG1				PRKCE				LRIG1				CCT4
					GNAI2P1				LRIG3				PRKCI				LRIG3				CCT5
					GNG2				LRMP				PRMT5				LRMP				CCT6A
					GNGT2				LRP1B				PSIP1				LRP1B				CCT7
					GNPNAT1				LRRC3B				PSMD10				LRRC3B				CCT8
					GOLGA3				LRRC4				PTCH1				LRRC4				CD164
					GOLPH3L				LSAMP				PTCH2				LSAMP				CD320
					GOPC				LTF				PTK2B				LTF				CD46
					GPATCH1				LXN				PTK7				LXN				CD63
					GPC5				LZTS1				PTMA				LZTS1				CD81
					GPN1				MAD1L1				PTP4A1				MAD1L1				CD82
					GPR113				MADD				PTP4A2				MADD				CD99L2
					GPR137C				MAL				PTP4A3				MAL				CDC123
					GPR143				MAP2K4				PTPN11				MAP2K4				CDC16
					GPR179				MAP3K4				PTTG1				MAP3K4				CDC23
					GPR37				MAP3K8				PTTG1IP				MAP3K8				CDC27
					GPRC5A				MAP4K1				PTTG2				MAP4K1				CDC37
					GPRC6A				MAPK10				PVT1				MAPK10				CDC37L1
					GPSM3				MAPK9				RAB11A				MAPK9				CDC40
					GPX5				MARCKS				RAB18				MARCKS				CDC42
					GPX6				MARVELD1				RAB22A				MARVELD1				CDC5L
					GRAMD1B				MAT2A				RAB23				MAT2A				CDIP1
					GRB10				MAX				RAB8A				MAX				CDIPT
					GREM1				MBD4				RAC1				MBD4				CDK12
					GRHL1				MCC				RAF1				MCC				CDK13
					GRID1				MCM9				RALGDS				MCM9				CDK16
					GRIK1				MCPH1				RAP1A				MCPH1				CDK2AP1
					GRIN2A				MDC1				RARA				MDC1				CDK4
					GRM4				MEG3				RASSF1				MEG3				CDK5RAP1
					GRM7				MEN1				RBM14				MEN1				CDK8
					GRP				MFSD2A				RBM15				MFSD2A				CDK9
					GSDMC				MIA				RBM3				MIA				CDS2
					GSTM1				MIA2				RBMY1A1				MIA2				CDV3
					GSX1				MLH1				REL				MLH1				CDYL
					GTF2H1				MLH3				RERE				MLH3				CEBPG
					GTPBP5				MME				RET				MME				CEBPZ
					GUCY1A2				MNT				RFC3				MNT				CECR5
					H2AFY				MOB1A				RGL4				MOB1A				CELF1
					HAGLR				MOB1B				RGR				MOB1B				CENPB
					HAO1				MRVI1				RHO				MRVI1				CENPT
					HAP1				MSH2				RHOA				MSH2				CEP104
					HAPLN1				MSMB				RHOC				MSMB				CEP57
					HBS1L				MST1				RING1				MST1				CEP63
					HCG22				MST1R				RINT1				MST1R				CERK
					HCG23				MT1DP				RIT1				MT1DP				CERS2
					HCG26				MT1F				RNF43				MT1F				CGGBP1
					HCG4P4				MT1G				ROCK1				MT1G				CHAMP1
					HCG4P5				MT1M				ROS1				MT1M				CHCHD1
					HCN1				MT2A				RPL23				MT2A				CHCHD2
					HCN3				MTAP				RRAS				MTAP				CHCHD3
					HDLBP				MTSS1				RRAS2				MTSS1				CHCHD4
					HEATR3				MTUS1				RSF1				MTUS1				CHCHD5
					HECTD4				MUS81				RUNX1				MUS81				CHCHD7
					HECW1				MXI1				RUNX1T1				MXI1				CHD1L
					HEL308				MYBBP1A				RUNX3				MYBBP1A				CHD4
					HELQ				MYH9				S100A4				MYH9				CHD8
					HEMGN				MYO18B				S100A7				MYO18B				CHERP
					HERC2				MYO1A				S100A8				MYO1A				CHID1
					HEY2				MZB1				SAG				MZB1				CHKB
					HHLA1				NAPEPLD				SALL4				NAPEPLD				CHMP1A
					HIGD1AP6				NBN				SART3				NBN				CHMP2A
					HIPK1				NCOA4				SATB1				NCOA4				CHMP2B
					HLA-A				NCOA5				SBSN				NCOA5				CHMP4A
					HLA-B				NDN				SEA				NDN				CHMP4B
					HLA-C				NDRG1				SEC62				NDRG1				CHMP5
					HLA-DOB				NDRG2				SEPT9				NDRG2				CHMP6
					HLA-DQ				NDRG4				SERTAD1				NDRG4				CHP1
					HLA-DQA1				NDST4				SERTAD2				NDST4				CHPT1
					HLA-DQA2				NEDD4				SERTAD3				NEDD4				CHRAC1
					HLA-DQB1				NEDD4L				SET				NEDD4L				CHST12
					HLA-DQB2				NEURL1				SETBP1				NEURL1				CHST7
					HLA-DR				NF1				SETDB1				NF1				CHTOP
					HLA-DRA				NF2				SFPQ				NF2				CHUK
					HLA-DRB1				NFATC2				SGK1				NFATC2				CHURC1
					HLA-DRB5				NFKB1				SIRT1				NFKB1				CHURC1-FNTB
					HLA-DRB6				NGFR				SIRT6				NGFR				CIAO1
					HLA-DRB9				NINJ1				SIX1				NINJ1				CIB1
					HLA-F				NIT2				SKI				NIT2				CIC
					HLA-U				NKX2-8				SKIL				NKX2-8				CINP
					HMGB3P11				NKX3-1				SKP2				NKX3-1				CIR1
					HMPS				NME1				SLC12A5				NME1				CIRH1A
					HNF1A				NNAT				SLC3A2				NNAT				CISD1
					HNF1B				NOL7				SMO				NOL7				CISD2
					HNF4G				NOTCH1				SMR3B				NOTCH1				CISD3
					HNRNPA1P41				NOTCH2				SMURF1				NOTCH2				CKAP4
					HOXB1				NOTCH3				SNAI1				NOTCH3				CLCC1
					HOXB13				NOV				SNCG				NOV				CLCN3
					HOXB2				NPAS2				SNORA59A				NPAS2				CLCN7
					HOXD1				NPM1				SNORA80E				NPM1				CLINT1
					HOXD3				NPRL2				SOX2				NPRL2				CLK3
					HPGDS				NR0B2				SOX4				NR0B2				CLNS1A
					HPSE2				NR1I2				SPAG9				NR1I2				CLOCK
					HRH3				NR2C2				SPARC				NR2C2				CLP1
					HSCB				NR4A1				SPATA4				NR4A1				CLPP
					HsG57825				NR4A3				SPI1				NR4A3				CLPTM1
					HSPA12A				NRBP1				SPRY2				NRBP1				CLPTM1L
					HSPD1P15				NRCAM				SQSTM1				NRCAM				CLPX
					hTERT				NRF1				SRC				NRF1				CLTA
					HTR3B				NRSN2				SREBF1				NRSN2				CLTB
					HTR3C				NTRK3				SRSF1				NTRK3				CLTC
					HTR5A				NUAK1				SRSF2				NUAK1				CMAS
					HYKK				NUMB				SRSF3				NUMB				CMC1
					IFNL3				NUP98				SRSF6				NUP98				CMC2
					IFNL4				NUPR1				SS18				NUPR1				CMC4
					IGF2				OLFM4				SSX1				OLFM4				CMPK1
					IGF2AS				ONECUT1				SSX2				ONECUT1				CNBP
					IGF2BP1				OPCML				SSX2B				OPCML				CNIH
					IKZF1				OSCP1				STAT3				OSCP1				CNIH4
					IL13				OSGIN1				STIL				OSGIN1				CNNM2
					IL1RAP				PACRG				STMN1				PACRG				CNNM3
					IL4				PAEP				STRA6				PAEP				CNOT1
					IMPA1				PAFAH1B1				STYK1				PAFAH1B1				CNOT11
					INHBB				PAIP2				SUZ12				PAIP2				CNOT2
					INS				PALB2				SWAP70				PALB2				CNOT3
					INSIG1				PANO1				SYK				PANO1				CNOT4
					INTS10				PANX2				SYT1				PANX2				CNOT7
					IRF4				PARK2				TAC1				PARK2				CNST
					IRX4				PARK7				TACSTD2				PARK7				COA1
					ISYNA1				PARP1				TAF1				PARP1				COA3
					ITGA6				PAWR				TAF15				PAWR				COA4
					ITGA9				PAX4				TAL1				PAX4				COA5
					ITPR1				PAX5				TAL2				PAX5				COA6
					ITPR2				PAX6				TALDO1				PAX6				COASY
					ITSN2				PBRM1				TAZ				PBRM1				COG1
					JAG1				PCDH10				TBC1D1				PCDH10				COG2
					JAK2				PCDH17				TBC1D15				PCDH17				COG3
					JARID2				PCDH8				TBC1D3				PCDH8				COG4
					JAZF1				PCDH9				TBC1D3C				PCDH9				COG7
					JUP				PCDHGC3				TBC1D7				PCDHGC3				COG8
					KARS				PCGF2				TBX2				PCGF2				COMMD1
					KATNA1				PDCD4				TBX3				PDCD4				COMMD10
					KCNA3				PDCD5				TCF3				PDCD5				COMMD3
					KCNC4				PDGFRL				TCL1A				PDGFRL				COMMD3-BMI1
					KCNE4				PDLIM4				TCL1B				PDLIM4				COMMD5
					KCNH1				PDS5B				TCL6				PDS5B				COMMD6
					KCNMB2				PDSS2				TCP1				PDSS2				COMMD7
					KCNMB2-AS1				PDX1				TEC				PDX1				COMMD9
					KCNN3				PEA15				TFCP2				PEA15				COMT
					KCNN4				PEBP1				TFE3				PEBP1				COPA
					KCNQ3				PEG3				TFG				PEG3				COPB1
					KHDRBS2				PER2				TGFB1				PER2				COPB2
					KIAA0825				PF4				TGM3				PF4				COPE
					KIAA1467				PFN1				THRA				PFN1				COPG1
					KIAA1516				PGR				TINCR				PGR				COPS2
					KIAA1752				PGRMC2				TKTL1				PGRMC2				COPS3
					KIAA2018				PHACTR4				TLE1				PHACTR4				COPS4
					KIF1B				PHB				TLX1				PHB				COPS5
					KIF3C				PHC3				TMEM140				PHC3				COPS6
					KITLG				PHF6				TMPOP2				PHF6				COPS7A
					KLF11				PHLDA2				TMPRSS2				PHLDA2				COPS7B
					KLF12				PHLDA3				TNFRSF1B				PHLDA3				COPS8
					KLF14				PHLPP1				TNS4				PHLPP1				COPZ1
					KLF4				PHLPP2				TP63				PHLPP2				COQ10B
					KLF5				PHOX2A				TP73				PHOX2A				COQ2
					KLHL18				PIAS1				TPD52				PIAS1				COQ4
					KLK2				PIN1				TPR				PIN1				COQ5
					KLK3				PINX1				TRAF6				PINX1				COQ6
					KREMEN1				PIWIL2				TRE17				PIWIL2				CORO1C
					KRT18P13				PKD1				TREH				PKD1				COX11
					KRT18P28				PKNOX1				TRIB1				PKNOX1				COX14
					KRT18P32				PLA2G16				TRIB2				PLA2G16				COX15
					KRT18P42				PLA2G2A				TRIM28				PLA2G2A				COX16
					KRT5				PLA2G7				TRIM32				PLA2G7				COX19
					KRT78				PLA2R1				TRIM8				PLA2R1				COX20
					KRT8				PLAGL1				TRIO				PLAGL1				COX4I1
					KRT8P22				PLCB3				TRIP6				PLCB3				COX5B
					KRTHB5				PLCD1				TSPAN1				PLCD1				COX6B1
					LACE1				PLCE1				TSPY1				PLCE1				COX6C
					LAMA1				PLD1				TWIST1				PLD1				COX7A2
					LAMA5				PLEKHO1				TXN				PLEKHO1				COX7A2L
					LAMC1				PLK1				TYMS				PLK1				COX7C
					LAMC3				PLK2				TYRP1				PLK2				COX8A
					LARP4				PLK5				UBE2C				PLK5				CPD
					LARP7P4				PLXNC1				UBE3C				PLXNC1				CPNE1
					LASS2				PML				UCA1				PML				CPNE2
					LCN1P2				PNN				UCHL1				PNN				CPNE3
					LDAH				POU2F3				UHRF1				POU2F3				CPOX
					LDHD				POU6F2				URI1				POU6F2				CPSF2
					LDLRAD4				PPARA				USP22				PPARA				CPSF3L
					LENEP				PPARG				USP4				PPARG				CPSF4
					LGR6				PPM1A				USP6				PPM1A				CPSF6
					LHPP				PPM1L				VAV1				PPM1L				CPSF7
					LILRA3				PPP1CA				VAV2				PPP1CA				CRADD
					LILRA5				PPP1R1B				VAV3				PPP1R1B				CRBN
					LIMA1				PPP2CA				VIM				PPP2CA				CRCP
					LIME1				PPP2CB				WAPL				PPP2CB				CREB3
					LINC-PINT				PPP2R1B				WHSC1				PPP2R1B				CREBZF
					LINGO2				PPP2R2C				WHSC1L1				PPP2R2C				CREG1
					LIPC				PPP2R4				WISP1				PPP2R4				CRELD1
					LIPG				PPP2R5C				WNT1				PPP2R5C				CRIPAK
					LITAF				PPP3CC				WNT10A				PPP3CC				CRIPT
					LMO4				PRDM1				WNT10B				PRDM1				CRK
					LMTK2				PRDM11				WNT2				PRDM11				CRKL
					lnc-POLR3G-4				PRDM2				WNT3				PRDM2				CRLS1
					LNX2				PRDM4				WNT5A				PRDM4				CRNKL1
					LPCAT1				PRDM5				WT1				PRDM5				CRTC2
					LPP				PRICKLE1				WWTR1				PRICKLE1				CRY2
					LPXN				PRKAA1				XCL1				PRKAA1				CSGALNACT2
					LRFN2				PRKAA2				XIAP				PRKAA2				CSNK1A1
					LRIG1				PRKAR1A				YAP1				PRKAR1A				CSNK1A1L
					LRRC31				PRKCB				YBX1				PRKCB				CSNK1D
					LRRC34				PRKCD				YEATS4				PRKCD				CSNK1G3
					LRRN2				PRKCDBP				YES1				PRKCDBP				CSNK2A3
					LSAMP				PRKCE				YWHAG				PRKCE				CSNK2B
					LSP1				PRODH				YWHAQ				PRODH				CSRP2BP
					LTA4H				PROX1				YWHAZ				PROX1				CST3
					LTB				PRR5				YY1				PRR5				CSTB
					LYPD5				PTCH1				YY1AP1				PTCH1				CSTF1
					LYPD6				PTCH2				ZBTB16				PTCH2				CSTF2T
					MACF1				PTCSC3				ZBTB7A				PTCSC3				CTAGE5
					MAD1L1				PTEN				ZEB1-AS1				PTEN				CTBP1
					MAFTRR				PTENP1				ZFAND4				PTENP1				CTCF
					MAGI2				PTGDR				ZFAS1				PTGDR				CTDSP2
					MALRD1				PTPN1				ZIC2				PTPN1				CTNNA1
					MAP1LC3B2				PTPN11				ZMYM2				PTPN11				CTNNB1
					MAP3K1				PTPN12				ZNF217				PTPN12				CTNNBIP1
					MARCH8,				PTPN13				ZNF268				PTPN13				CTNNBL1
					MARK2P12				PTPN2				ZNF703				PTPN2				CTNND1
					MBIP				PTPN23				ZNHIT6				PTPN23				CTSA
					MC1R				PTPN6								PTPN6				CTSD
					MCF2L				PTPRC								PTPRC				CTTN
					MCL1				PTPRD								PTPRD				CTU2
					MCM3AP				PTPRJ								PTPRJ				CUEDC2
					MCUR1				PTPRK								PTPRK				CUL1
					MDFI				PTPRT								PTPRT				CUL2
					MDM4				PWAR4								PWAR4				CUL4A
					MDS1				PYCARD								PYCARD				CUL4B
					MECOM				PYHIN1								PYHIN1				CUL5
					MED13L				RAB25								RAB25				CUTA
					MERIT40				RAB7A								RAB7A				CUX1
					METAP1				RAD23B								RAD23B				CWC15
					METAP1D				RAD51C								RAD51C				CWC22
					METTL4				RANBP9								RANBP9				CWC25
					MGAT5B				RAP1A								RAP1A				CXXC1
					MICA				RAP1GAP								RAP1GAP				CXXC5
					MICB				RARB								RARB				CXorf40A
					MICC				RARRES3								RARRES3				CXorf40B
					MIER2				RASAL1								RASAL1				CXorf56
					MIER3				RASAL2								RASAL2				CYB5B
					MIPEP				RASL10A								RASL10A				CYB5D2
					MIPEPP2				RASL10B								RASL10B				CYB5R3
					MKL1				RASL11A								RASL11A				CYC1
					MKLN1				RASSF1								RASSF1				CYFIP1
					MLKL				RASSF10								RASSF10				CYHR1
					MLLT10				RASSF2								RASSF2				CYP2U1
					MLPH				RASSF3								RASSF3				D2HGDH
					MMADHC				RASSF4								RASSF4				DAD1
					MMP10				RASSF5								RASSF5				DAG1
					MMP2				RASSF8								RASSF8				DAGLB
					MMP20				RB1								RB1				DALRD3
					MMP27				RB1CC1								RB1CC1				DAP3
					MMP7				RBBP7								RBBP7				DARS
					MMP8				RBBP8								RBBP8				DARS2
					MOG				RBL1								RBL1				DAXX
					MRP2				RBL2								RBL2				DAZAP1
					MRPL45				RBM14								RBM14				DBT
					MRPS30				RBM38								RBM38				DCAF10
					MSH5				RBM4								RBM4				DCAF11
					MSMB				RBM5								RBM5				DCAF12
					MSRA				RBM6								RBM6				DCAF13
					MTAP				RBMS3								RBMS3				DCAF5
					MTCL1				RBMX								RBMX				DCAF7
					MTCO3P1				RBP1								RBP1				DCAF8
					MTHFD2P4				RCHY1								RCHY1				DCAKD
					MTMR3				RECK								RECK				DCTD
					MTRF1L				RFWD2								RFWD2				DCTN2
					MTRNR2L9				RHOA								RHOA				DCTN3
					MTUS1				RHOB								RHOB				DCTN4
					MTX1				RHOBTB2								RHOBTB2				DCTN5
					MUC1				RINT1								RINT1				DCTN6
					MUS81				RITA1								RITA1				DCTPP1
					MX2				RNASEL								RNASEL				DCUN1D3
					MXI1				RNASET2								RNASET2				DCUN1D4
					MYB				RND3								RND3				DCUN1D5
					MYC				RNF111								RNF111				DDA1
					MYCN				RNF144A								RNF144A				DDB1
					MYEOV				RNF180								RNF180				DDB2
					MYL10				RNF8								RNF8				DDOST
					MYNN				RNH1								RNH1				DDRGK1
					MYO1D				ROBO1								ROBO1				DDX1
					MYO6				ROR2								ROR2				DDX10
					MYRF				RPA1								RPA1				DDX17
					MYRIP				RPL10								RPL10				DDX18
					N4BP2L1				RPL11								RPL11				DDX19A
					N4BP2L2				RPL5								RPL5				DDX19B
					NAA25				RPRM								RPRM				DDX21
					NAA50				RPS6KA2								RPS6KA2				DDX23
					NAALADL2				RPS6KA6								RPS6KA6				DDX24
					NABP1				RTN4								RTN4				DDX27
					NAF1				RTN4IP1								RTN4IP1				DDX39B
					NALCN				RUNX1								RUNX1				DDX3X
					NAMPTL				RUNX2								RUNX2				DDX41
					NAMPTP1				RUNX3								RUNX3				DDX42
					NANP				S100A11								S100A11				DDX46
					NAPG				S100A2								S100A2				DDX47
					NAT2				SAA1								SAA1				DDX49
					NCAM2				SAFB								SAFB				DDX54
					NCBP1				SAFB2								SAFB2				DDX56
					NCOA1				SALL2								SALL2				DDX59
					NCOA2				SALL4								SALL4				DEDD
					NCOA7				SAMD9L								SAMD9L				DEF8
					NCR3				SASH1								SASH1				DEGS1
					NDFIP2				SCGB3A1								SCGB3A1				DEK
					NDUFB3				SCRIB								SCRIB				DENND1A
					NDUFB4P4				SCUBE2								SCUBE2				DENND4A
					NEBL				SCYL1								SCYL1				DENR
					NEDD9				SDHA								SDHA				DERA
					NEK10				SDHB								SDHB				DERL1
					NEU1				SDHD								SDHD				DERL2
					NFKBIZ				SEC14L2								SEC14L2				DESI1
					NGFR				SELENBP1								SELENBP1				DEXI
					NID2				SEMA3B								SEMA3B				DFFA
					NKD2				SEMA3F								SEMA3F				DGCR14
					NKX2-1				SEPT4								SEPT4				DGCR2
					NKX2-3				SERPINB5								SERPINB5				DGCR6L
					NKX3-1				SERPINI2								SERPINI2				DHPS
					NLGN3				SETD2								SETD2				DHRS12
					NOBOX				SFN								SFN				DHRS7B
					NOC3L				SFRP1								SFRP1				DHX15
					NOL10				SFRP2								SFRP2				DHX16
					NOS1				SFRP4								SFRP4				DHX29
					NOTCH4				SFRP5								SFRP5				DHX30
					NPAS3				SGMS1								SGMS1				DHX32
					NPFFR1				SH2B3								SH2B3				DHX33
					NPM1P51				SH3GLB1								SH3GLB1				DHX36
					NR1H4				SHISA3								SHISA3				DHX38
					NR2F2-AS1				SHPRH								SHPRH				DHX8
					NR5A2				SHQ1								SHQ1				DHX9
					NRG1				SIAH1								SIAH1				DIABLO
					NRIP1				SIK1								SIK1				DIDO1
					NSF				SIRT1								SIRT1				DIEXF
					NTN4				SIRT2								SIRT2				DIMT1
					NUDT10				SIRT3								SIRT3				DIRC2
					NUDT11				SIRT4								SIRT4				DIS3
					NXN				SIRT6								SIRT6				DIS3L2
					OBFC1				SKIL								SKIL				DKC1
					OCA2				SKP2								SKP2				DLD
					OPCML				SLC39A1								SLC39A1				DLG1
					OPHN1				SLC39A4								SLC39A4				DLGAP4
					OR10Q2P				SLC5A8								SLC5A8				DLST
					OR2C3				SLC9A3R1								SLC9A3R1				DMAP1
					OR4F15				SLIT2								SLIT2				DNAAF2
					OR52N2				SLX4								SLX4				DNAJA2
					OR5AL1				SMAD2								SMAD2				DNAJA3
					OR5AL2P				SMAD4								SMAD4				DNAJB11
					OR5V1				SMARCA2								SMARCA2				DNAJB12
					OR8U8				SMARCA4								SMARCA4				DNAJB9
					ORAOV1				SMARCB1								SMARCB1				DNAJC10
					ORF				SMARCC1								SMARCC1				DNAJC11
					OSBPL2				SMCHD1								SMCHD1				DNAJC14
					OSBPL3				SMYD4								SMYD4				DNAJC17
					OVOL1				SNORD50A								SNORD50A				DNAJC19
					P3H2				SOCS1								SOCS1				DNAJC2
					PADI4				SOCS3								SOCS3				DNAJC21
					PADI6				SOD2								SOD2				DNAJC3
					PAG1				SOX1								SOX1				DNAJC4
					PAN3				SOX11								SOX11				DNAJC5
					PAN3-AS1				SOX15								SOX15				DNAJC7
					PANDAR				SOX7								SOX7				DNAJC8
					PAPOLG				SP100								SP100				DNAJC9
					PARD3				SPARC								SPARC				DNASE2
					PARG				SPARCL1								SPARCL1				DNLZ
					PARK2				SPI1								SPI1				DNM1L
					PARP1				SPINK7								SPINK7				DNM2
					PARP11				SPINT2								SPINT2				DNTTIP1
					PARP4				SPOP								SPOP				DNTTIP2
					PAX8				SPRY2								SPRY2				DOHH
					PAX8-AS1				SPRY4								SPRY4				DOLK
					PAX9				SPTBN1								SPTBN1				DPAGT1
					PAXIP1				SRGAP3								SRGAP3				DPH1
					PBX2				SRPX								SRPX				DPH2
					PBXIP1				SSBP2								SSBP2				DPH3
					PCAT18				ST13								ST13				DPH5
					PCAT19				ST20								ST20				DPM1
					PCAT2				ST5								ST5				DPP7
					PCBD2				ST7								ST7				DPY30
					PCNX				STARD13								STARD13				DR1
					PDE4B				STAT1								STAT1				DRAM2
					PDE4D				STAT3								STAT3				DRAP1
					PDE4DN2				STAT5A								STAT5A				DRG2
					PDGFB				STK10								STK10				DROSHA
					PDLIM5				STK11								STK11				DSCR3
					PDX1				STRADA								STRADA				DTWD1
					PDX1-AS1				STUB1								STUB1				DUSP11
					PDZD2				SUFU								SUFU				DUSP14
					PEX14				SUZ12								SUZ12				DUSP16
					PGAM1P5				SYK								SYK				DUSP22
					PGD				SYNM								SYNM				DUT
					PHACTR2				SYNPO2								SYNPO2				DVL3
					PHB				SYT13								SYT13				DYM
					PHLDB1				TAGLN								TAGLN				DYNC1LI1
					PHLPP2				TANK								TANK				DYNLL2
					PHOSPHO1				TAT								TAT				DYNLRB1
					PIEZO2				TBL2								TBL2				DYNLT1
					PIGU				TBRG1								TBRG1				E2F4
					PIK3C2B				TBX5								TBX5				E4F1
					PIP4K2A				TCEAL7								TCEAL7				EAF1
					PITX1				TCEB3								TCEB3				EAPP
					PKD1L3				TCF3								TCF3				EARS2
					PKHD1				TCF4								TCF4				EBAG9
					PKMP4				TCF7L2								TCF7L2				EBNA1BP2
					PLA2G6				TCHP								TCHP				ECD
					PLCB1				TDGF1								TDGF1				ECH1
					PLCE1				TDRG1								TDRG1				ECHDC1
					PLEKHA6				TES								TES				ECHS1
					PLEKHG6				TET2								TET2				ECI1
					PLEKHM1				TFAP2A								TFAP2A				ECI2
					PLIN3				TFPI2								TFPI2				ECSIT
					PLXNC1				TGFB1								TGFB1				EDC3
					PMP2				TGFBI								TGFBI				EDC4
					PMVK				TGFBR2								TGFBR2				EDEM3
					POLD3				TGFBR3								TGFBR3				EDF1
					POLR1D				TGM3								TGM3				EED
					POLR2A				THBD								THBD				EEF1B2
					POLR3B				THBS1								THBS1				EEF1E1
					POT1				THRA								THRA				EEF2
					POU5F1				THRB								THRB				EEFSEC
					POU5F1B				THSD1								THSD1				EFCAB14
					POU5FIP1				THY1								THY1				EFHA1
					PPDPF				TIMP3								TIMP3				EFR3A
					PPFIBP2				TMEFF1								TMEFF1				EFTUD1
					PPIL3				TMEFF2								TMEFF2				EFTUD2
					PPM1E				TMEM127								TMEM127				EGLN2
					PPP1R14A				TMPRSS11A								TMPRSS11A				EHMT1
					PPP1R15B				TMPRSS6								TMPRSS6				EI24
					PPT2				TNFAIP3								TNFAIP3				EID2
					PPT2-EGF				TNFAIP8L2								TNFAIP8L2				EIF1
					PPT2-EGFL8				TNFRSF10A								TNFRSF10A				EIF1AD
					PRAC				TNFRSF10B								TNFRSF10B				EIF1B
					PRC1				TNFRSF12A								TNFRSF12A				EIF2A
					PRC1-AS1				TNFRSF18								TNFRSF18				EIF2AK1
					PRCP				TNFSF12								TNFSF12				EIF2AK3
					PRDM14				TNFSF9								TNFSF9				EIF2AK4
					PREX1				TNK1								TNK1				EIF2B2
					PRIC285				TOM1L2								TOM1L2				EIF2B3
					PRKAA1				TOPORS								TOPORS				EIF2B4
					PRKACB				TP53								TP53				EIF2B5
					PRKAR2B				TP53BP1								TP53BP1				EIF2D
					PRKCI				TP53BP2								TP53BP2				EIF2S1
					PRLHR				TP53COR1								TP53COR1				EIF2S2
					PRNCR1				TP53INP1								TP53INP1				EIF3A
					PRPF6				TP63								TP63				EIF3B
					PRPH				TP73								TP73				EIF3D
					PRPSAP2				TPTE2								TPTE2				EIF3E
					PRRT1				TREX2								TREX2				EIF3G
					PSCA				TRIM13								TRIM13				EIF3H
					PSD				TRIM15								TRIM15				EIF3I
					PSD3				TRIM24								TRIM24				EIF3J
					PSMA4				TRIM3								TRIM3				EIF3K
					PSMC3IP				TRIM31								TRIM31				EIF3L
					PSMC6				TRIM32								TRIM32				EIF3M
					PSORS1				TRIM35								TRIM35				EIF4A1
					PSORS1C1				TRIM62								TRIM62				EIF4A3
					PSORS1C2				TRIT1								TRIT1				EIF4E2
					PTCSC3				TSC1								TSC1				EIF4G1
					PTGER4				TSC2								TSC2				EIF4G2
					PTHLH				TSC22D1								TSC22D1				EIF4G3
					PTK6				TSG101								TSG101				EIF4H
					PTPDC1				TSLP								TSLP				EIF5
					PTPN2				TSPAN13								TSPAN13				EIF5A
					PTPN22				TSPAN32								TSPAN32				EIF5AL1
					PTPN23				TSSC4								TSSC4				EIF5B
					PTPN7				TTC4								TTC4				EIF6
					PTPRJ				TTF1								TTF1				ELAC2
					PVT1				TUSC1								TUSC1				ELAVL1
					PYGL				TUSC2								TUSC2				ELF2
					PYGO2				TUSC7								TUSC7				ELK1
					RAB3C				TWIST2								TWIST2				ELK4
					RAB5CP2				TXNIP								TXNIP				ELL2
					RAD21				UBE2QL1								UBE2QL1				ELMOD3
					RAD23B				UBE4B								UBE4B				ELOVL1
					RAD23BP2				UBIAD1								UBIAD1				ELP2
					RAD51AP1				UCHL1								UCHL1				ELP3
					RAD51B				UFL1								UFL1				ELP4
					RAD51C				UHRF2								UHRF2				ELP6
					RAD51L1				UIMC1								UIMC1				EMC1
					RAD52				UNC5A								UNC5A				EMC10
					RALY				UNC5B								UNC5B				EMC2
					RALY-ASIP				UNC5C								UNC5C				EMC3
					RANBP9				UNC5D								UNC5D				EMC4
					RASL10A				USP12								USP12				EMC6
					RASSF6				USP33								USP33				EMC7
					RBBP4P3				UVRAG								UVRAG				EMC8
					RBMS3				VDR								VDR				EMC9
					RCC2				VEGFA								VEGFA				EMD
					RDBP				VEZT								VEZT				EMG1
					REL				VHL								VHL				ENDOG
					RFWD3				VIL1								VIL1				ENOPH1
					RFX6				VIM								VIM				ENSA
					RGS17				VPS53								VPS53				ENTPD4
					RGS22				VSNL1								VSNL1				ENTPD6
					RHBDD3				VTRNA2-1								VTRNA2-1				ENY2
					RHOU				VWA5A								VWA5A				EPC1
					RHPN2				WDR11								WDR11				EPM2AIP1
					RIF1				WDR48								WDR48				EPN1
					RIT2				WFDC1								WFDC1				EPRS
					RMDN2				WHSC1L1								WHSC1L1				ERAL1
					RMST				WIF1								WIF1				ERAP1
					RN7SKP167				WISP3								WISP3				ERCC1
					RN7SKP21				WNK2								WNK2				ERCC2
					RN7SKP226				WNT11								WNT11				ERCC3
					RN7SL126P				WNT5A								WNT5A				ERCC5
					RN7SL148P				WNT7A								WNT7A				ERGIC2
					RN7SL383P				WT1								WT1				ERGIC3
					RN7SL632P				WWOX								WWOX				ERH
					RN7SL734P				XAF1								XAF1				ERI3
					RNA5-8SP4				XIST								XIST				ERICH1
					RNA5SP205				XPO5								XPO5				ERLEC1
					RNASET2				XRCC5								XRCC5				ERO1L
					RNF146				YAP1								YAP1				ERP44
					RNF149				YPEL3								YPEL3				ESD
					RNF181				ZBTB16								ZBTB16				ESF1
					RNF182				ZBTB18								ZBTB18				ETF1
					RNF43				ZBTB4								ZBTB4				ETFA
					RNF5				ZBTB48								ZBTB48				ETFB
					RNF5P1				ZBTB7C								ZBTB7C				ETV6
					RNGTT				ZC3H10								ZC3H10				EWSR1
					RNMTL1				ZDHHC2								ZDHHC2				EXD2
					RNU6-1091P				ZFAS1								ZFAS1				EXOC1
					RNU6-1145P				ZFHX3								ZFHX3				EXOC2
					RNU6-253P				ZFP36								ZFP36				EXOC3
					RNU6-281P				ZFP36L2								ZFP36L2				EXOC4
					RNU6-609P				ZFP82								ZFP82				EXOC7
					RNU6-650P				ZHX2								ZHX2				EXOC8
					RNU6-66P				ZIC1								ZIC1				EXOSC1
					RNU6-694P				ZMYND10								ZMYND10				EXOSC10
					RNU6-716P				ZMYND11								ZMYND11				EXOSC2
					RNU6ATAC20P				ZNF185								ZNF185				EXOSC4
					RNU7-89P				ZNF292								ZNF292				EXOSC7
					RNY1P8				ZNF366								ZNF366				EXOSC8
					ROPN1L				ZNF382								ZNF382				EXT2
					ROR1				ZNF668								ZNF668				EXTL3
					ROS1				ZYX								ZYX				FADD
					RP11-428L9.1												ABL1				FAF1
					RP11-428L9.2												ABL2				FAF2
					RP1-228P16.4												ACOD1				FAHD1
					RPL10P14												ACTN4				FAM104B
					RPL15P15												ADAM28				FAM108A1
					RPL17P14												ADAM9				FAM108B1
					RPL17P33												ADGRF1				FAM114A2
					RPL21P119												ADRBK2				FAM118B
					RPL23AP61												AFF1				FAM120A
					RPL23P8												AFF3				FAM120AOS
					RPL24P7												AGAP2				FAM120B
					RPL26P25												AGFG1				FAM122A
					RPL30P11												AGRN				FAM127B
					RPL31P48												AHI1				FAM134A
					RPL32P14												AKAP13				FAM134C
					RPL36AP40												AKAP9				FAM136A
					RPL6												AKIRIN2				FAM149B1
					RPL7L1P10												AKT1				FAM160A2
					RPL7P41												AKT2				FAM160B1
					RPS21												AKTIP				FAM160B2
					RPS23P3												ALDH1A1				FAM162A
					RPS25P10												ALK				FAM168B
					RPS27P20												ALL1				FAM173A
					RPS27P27												ANIB1				FAM173B
					RPS2P1												ANP32C				FAM174A
					RPS6KA2-AS1												ANP32D				FAM175B
					RRM2												AQP1				FAM177A1
					RSPH3												AR				FAM178A
					RSPO1												ARAF				FAM192A
					RSPO2												ARHGEF1				FAM199X
					RTEL1												ARHGEF2				FAM200A
					RTEL1-TN												ARHGEF5				FAM204A
					RTEL1-TNFRSF6B												ARID3A				FAM206A
					RUNX1												ASPSCR1				FAM208B
					RXFP1												ATF1				FAM20B
					RYR2												AURKA				FAM210B
					SALL3												AXL				FAM32A
					SALL4P5												BAALC				FAM35A
					SAMD10												BAIAP2L1				FAM3A
					SATB2												BCAR4				FAM50A
					SAXO1												BCKDHB				FAM50B
					SBF2												BCL11A				FAM58A
					SCAF8												BCL11B				FAM63A
					SCARB1												BCL2				FAM73B
					SCG5												BCL2A1				FAM8A1
					SCYL2												BCL2L1				FAM96A
					SDHAP3												BCL2L12				FAM96B
					SDHDP3												BCL3				FAM98A
					SEC16A												BCL6				FARS2
					SEMA3E												BCL9				FARSA
					SEMA5B												BCL9L				FARSB
					SEP2,												BIRC2				FASTK
					SEP4,												BIRC3				FASTKD2
					SEPT4-AS1												BIRC5				FASTKD5
					SERPINH1												BLK				FBRSL1
					SESN1												BMI1				FBXL15
					SETDB1												BMP7				FBXL17
					SETP16												BOC				FBXL3
					SFPQ												BRAF				FBXL4
					SFXN2												BRD4				FBXL5
					SH2B3												BRF2				FBXL6
					SH3PXD2A												CABIN1				FBXO11
					SHC1												CAMK1D				FBXO18
					SHROOM2												CARD11				FBXO22
					SIAH2												CBFB				FBXO28
					SIAT7C												CBLB				FBXO3
					SIDT1												CBLL1				FBXO38
					SIVA1												CBX7				FBXO42
					SIX1												CBX8				FBXO45
					SIX4												CCDC28A				FBXO6
					SKA2												CCDC6				FBXO7
					SKAP1												CCNB1				FBXW11
					SKIDA1												CCNB2				FBXW2
					SKIL												CCND1				FBXW4
					SKIV2L												CCNE1				FBXW5
					SLBP												CCNL1				FBXW7
					SLC10A2												CD24				FCF1
					SLC10A5												CDC25A				FDFT1
					SLC12A7												CDC25C				FDPS
					SLC14A1												CDC5L				FDX1
					SLC14A2												CDC6				FECH
					SLC17A8												CDK1				FEM1C
					SLC1A1												CDK14				FEN1
					SLC20A44												CDK4				FEZ2
					SLC22A1												CDK5R2				FGFR1OP2
					SLC22A2												CDK8				FH
					SLC22A3												CDKN3				FIBP
					SLC25A18P1												CDON				FICD
					SLC25A21												CEACAM6				FIP1L1
					SLC25A26												CENPW				FIS1
					SLC25A28												CFLAR				FIZ1
					SLC25A44												CHD1L				FKBP3
					SLC2A4RG												CHIC1				FKBP8
					SLC30A8												CHL1				FKBPL
					SLC35D2												CKS1B				FKRP
					SLC41A1												CMC4				FLAD1
					SLC45A1												CNR2				FLCN
					SLC45A2												CNTN2				FLOT1
					SLC4A7												COPS3				FLOT2
					SLC50A1												COPS5				FNDC3A
					SLC6A18												CREB1				FNTA
					SLC6A19												CRK				FNTB
					SLC6A3												CRKL				FOPNL
					SLC7A												CRLF2				FOXK2
					SLC7A3												CROT				FOXP4
					SLC7A8												CRTC1				FOXRED1
					SLCO3A1												CRYAB				FPGS
					SMAD3												CSF1				FPGT
					SMAD6												CSF1R				FRA10AC1
					SMAD7												CSF3				FTO
					SMARCAD1												CSF3R				FTSJ1
					SMG6												CSNK2A1				FTSJ2
					SNORD125												CSNK2A2				FTSJ3
					SNX16												CT45A1				FTSJD1
					SNX32												CTBP2				FTSJD2
					SOCS7												CTNNB1				FUBP1
					SOGA2												CTNND2				FUK
					SOX4												CTSZ				FUNDC2
					SOX9												CTTN				FXN
					SP4												CUL4A				FYTTD1
					SP8												CUL7				FZR1
					SPARCL1												CXCL1				G3BP1
					SPATA33												CXCL2				GAA
					SPICE1												CXCL3				GABARAP
					SPOP												CXCR4				GABARAPL2
					SPRY4												CYP24A1				GABPB1
					SPSB2												DAXX				GADD45GIP1
					SRC												DCD				GALK2
					SRGAP1												DCUN1D1				GALNS
					SRMS												DDHD2				GALNT1
					SRP14												DDIT3				GALNT2
					SRP14-AS1												DDX6				GALT
					SRRM1P1												DEK				GANAB
					SRSF10P2												DIS3				GAPVD1
					SSBP2												DLX5				GARS
					SSBP4												DNPH1				GART
					ST3GAL1												DPPA2				GATAD2A
					ST6GAL1												DPPA4				GATAD2B
					ST6GALNAC3												DSG3				GATC
					STC2												DUSP12				GBA
					STG												E2F5				GBA2
					STK19												ECHS1				GBF1
					STK25												EEF1A2				GCC1
					STMN3												EEF1D				GCDH
					STXBP4												EGFR				GCLC
					STYX												EIF3E				GCLM
					SUFU												EIF3I				GDE1
					SUGCT												EIF4E				GDI2
					SUMO2P1												EIF5A2				GDPGP1
					SURF6												ELAVL1				GEMIN7
					SYNGR2												ELF4				GEMIN8
					SYNJ2												ELK1				GET4
					SYNPO2												ELK3				GFER
					SYNRG												ELL				GFM1
					TAB2												EML4				GFOD2
					TACC1												EMSY				GGCT
					TACC3												EN2				GGNBP2
					TADA2A												ENTPD5				GGT7
					TAF1B												EPCAM				GHDC
					TAGAP												EPS8				GHITM
					TAL2												ERAS				GID8
					TAP2												ERBB2				GINM1
					TARDBP												ERBB3				GIPC1
					TBC1D27												ERG				GLCE
					TBC1D3												ERGIC1				GLE1
					TBC1D3F												ERVW-1				GLG1
					TBL1X												ESPL1				GLI4
					TBL1XR1												ETS1				GLO1
					TBX1												ETV1				GLRX2
					TBX3												ETV3				GLRX3
					TBX5												ETV4				GLRX5
					TBXAS1												EVI2A				GLT8D1
					TCF19												EVI5				GLTP
					TCF2												EWSR1				GLTPD1
					TCF3												FAM189B				GLYR1
					TCF7L2												FAM72A				GMPPA
					TDP2												FAM83D				GMPR2
					TENC1												FASN				GNB1
					TENM3												FDPS				GNB2
					TERC												FES				GNE
					TERF21P												FEV				GNL2
					TERT												FEZF1				GNL3
					TET2												FGF10				GNPAT
					TET2-AS1												FGF3				GNPDA1
					TEX11												FGF4				GNPNAT1
					TEX14												FGF5				GNPTG
					TFEB												FGF6				GNS
					TFF1												FGF8				GOLGA1
					TFRC												FGFR1				GOLGA2
					TGFB1												FGFR1OP				GOLGA3
					TGFBR1												FGFR2				GOLGA5
					TGFBR2												FGFR3				GOLGA7
					TGM3												FGFR4				GOLGB1
					TGM5												FGR				GOLPH3
					TH												FHL2				GOLT1B
					THADA												FIP1L1				GOPC
					THAP4												FLI1				GORASP1
					THBS3												FNDC3B				GORASP2
					THEG												FOS				GOSR1
					THEM75												FOSL1				GOSR2
					THSD7B												FOXG1				GPAA1
					TICAM1												FOXM1				GPANK1
					TIMM23												FOXQ1				GPATCH4
					TIPARP												FRAT1				GPBP1
					TMEM123												FUBP1				GPBP1L1
					TMEM129												FYN				GPHN
					TMEM170A												FZD2				GPI
					TMEM173												GAB2				GPKOW
					TMEM180												GAEC1				GPN1
					TMEM220-AS1												GALNT10				GPN2
					TMEM231												GALR2				GPN3
					TMEM38B												GATA1				GPR107
					TMEM45B												GATA6				GPR108
					TMOD1												GFI1				GPS1
					TMPRSS2												GFI1B				GPS2
					TMTC1												GLI2				GPX4
					TNF												GLI3				GRAMD4
					TNFAIP6												GLO1				GRHPR
					TNFRSF13B												GMNN				GRINA
					TNFRSF19												GNA12				GRIPAP1
					TNFRSF1A												GNA13				GRPEL1
					TNFRSF6B												GNAI2				GRSF1
					TNFSF10												GNAQ				GRWD1
					TNIP3												GNAS				GSK3A
					TNNT3												GOLPH3				GSK3B
					TNRC6B												GOPC				GSPT1
					TNRC9												GPAT4				GSPT2
					TNS3												GPM6A				GSR
					TNXA												GPM6B				GSS
					TNXB												GPR132				GSTK1
					TOM1												GRM1				GSTM4
					TOMM22P4												GSK3A				GSTO1
					TOX3												GSM1				GTDC2
					TP53												HAS1				GTF2A1
					TP63												HAX1				GTF2B
					TPCN2												HDGFRP2				GTF2F1
					TPD52L2												HES6				GTF2F2
					TPH2												HHEX				GTF2H1
					TPPP												HLF				GTF2H4
					TPRG1												HMGA1				GTF2H5
					TRA-AGC6-1												HMGA2				GTF2I
					TRF-GAA3-1												HMGN5				GTF3A
					TRIM31												HNRNPA1				GTF3C1
					TRIM31-AS1												HOTAIR				GTF3C2
					TRIM37												HOTTIP				GTF3C3
					TRIM8												HOXA1				GTF3C5
					TRIP13												HOXA9				GTF3C6
					TRNAA-UGC												HOXA-AS2				GTPBP10
					TRPS1												HOXD13				GTPBP4
					TRV-TAC3-1												HOXD9				GTPBP5
					TSGA13												HRAS				GTPBP8
					TSHZ1												HSPA1A				GUK1
					TSPO2												HSPA4				GZF1
					TTC28												HSPA5				H1FX
					TTC33												HSPB1				H2AFV
					TTC9												HULC				H2AFX
					TUBA1C												ID1				H2AFY
					TXNDC16												ID2				H2AFZ
					TYR												IFNG				HADH
					UBAC2												IGF1R				HADHA
					UBE2T												IGF2				HAGH
					UBE4B												IGF2BP1				HARS
					UBQLN1P1												IKBKE				HARS2
					UCK2												IL7R				HAT1
					UCKL1												INPPL1				HAUS3
					UCKL1-AS1												INTS1				HAUS4
					UGT1A												INTS2				HAUS7
					UGT1A10												INTS3				HAX1
					UGT1A8												INTS4				HBP1
					ULK4												INTS5				HBS1L
					UNC5CL												INTS7				HCCS
					UQCRHP1												INTS8				HCFC1
					URAD												IRF2				HDAC2
					USP38												IRS2				HDAC3
					USP44												IST1				HDAC6
					USP8P1												ITGA3				HDAC8
					UTP23												ITK				HDDC3
					VAMP5												JAK1				HDGF
					VAMP8												JAK2				HDHD3
					VCAN												JUN				HDLBP
					VGLL3												JUNB				HEATR2
					VPS53												JUND				HEATR5A
					VTI1A												KAT6A				HEBP1
					WBP1L												KDM2A				HECTD3
					WDFY3												KDM4C				HELZ
					WDPCP												KDM5B				HEMK1
					WDR43												KIAA0101				HERC4
					WDR52												KIAA1524				HERPUD1
					WDR52-AS												KIF14				HERPUD2
					WDR52-AS1												KIT				HEXA
					WDR59												KLF2				HEXDC
					WNK1												KLF8				HEXIM1
					WNT2B												KMT2A				HGS
					WNT4												KRAS				HIAT1
					WSCD1												KSR2				HIATL1
					WWC3												LAMTOR5				HIBADH
					XAGE3												LAPTM4B				HIGD1A
					XBP1												LCK				HIGD2A
					XPA												LCN2				HINFP
					XPD												LDHB				HINT1
					XXYLT1												LEF1				HINT2
					YAP1												LETMD1				HIST1H2BC
					ZBTB10												LHX1				HIVEP1
					ZBTB16												LIN28A				HMBS
					ZBTB20												LIN28B				HMG20A
					ZBTB38												LMO1				HMG20B
					ZBTB46												LMO2				HMGB1
					ZBTB7B												LMO3				HMGN3
					ZC3H11A												LMO4				HMGXB3
					ZDHHC11												LMX1B				HMGXB4
					ZDHHC20P1												LSM1				HMOX2
					ZEB2												LUADT1				HN1L
					ZFAND1												MACC1				HNRNPA0
					ZFHX4												MACROD1				HNRNPA2B1
					ZFHX4-AS1												MAF				HNRNPAB
					ZFP1												MAFA				HNRNPC
					ZFP36L1												MAFB				HNRNPD
					ZFP57												MAGEA11				HNRNPF
					ZFP91												MALAT1				HNRNPH1
					ZFP91-CNTF												MALT1				HNRNPH2
					ZGPAT												MAML2				HNRNPK
					ZMIZ1												MAP3K7				HNRNPL
					ZMIZ1-AS1												MAPRE1				HNRNPM
					ZMYM4												MAS1				HNRNPR
					ZN343F												MBD1				HNRNPU
					ZNF101P1												MCF2				HNRNPUL1
					ZNF230												MCF2L				HNRNPUL2
					ZNF238												MCL1				HNRPDL
					ZNF283												MCTS1				HNRPLL
					ZNF365												MDM2				HP1BP3
					ZNF429												MDM4				HPS1
					ZNF462												MECOM				HPS6
					ZNF512												MEF2C				HS1BP3
					ZNF512B												MEFV				HS2ST1
					ZNF577												MEIS1				HS6ST1
					ZNF652												MERTK				HSBP1
					ZNFR1												MET				HSCB
					ZNRF3												MFHAS1				HSD17B10
					ZNRF3-AS1												MFNG				HSD17B12
																	MIEN1				HSD17B4
																	MINA				HSPA14
																	MITF				HSPA4
																	MKL2				HSPA5
																	MLANA				HSPA8
																	MLLT1				HSPA9
																	MLLT11				HSPBP1
																	MLLT3				HSPE1-MOB4
																	MLLT4				HTATIP2
																	MMP12				HTRA2
																	MMS22L				HTT
																	MN1				HUS1
																	MNAT1				HUWE1
																	MOS				HYOU1
																	MPL				HYPK
																	MPST				IAH1
																	MRAS				IARS
																	MRE11A				IARS2
																	MSI1				IBA57
																	MTCP1				IBTK
																	MTDH				ICK
																	MTOR				ICMT
																	MUC1				ICT1
																	MUC4				IDE
																	MUM1				IDH3A
																	MYB				IDH3B
																	MYC				IDH3G
																	MYCL				IDI1
																	MYCN				IER3IP1
																	MYD88				IFNAR1
																	NAAA				IFNGR1
																	NANOG				IFRD1
																	NANOGP8				IFT27
																	NBPF12				IKZF5
																	NCOA3				IL13RA1
																	NEAT1				IL6ST
																	NECTIN4				ILF2
																	NEDD9				ILKAP
																	NET1				ILVBL
																	NFIB				IMMT
																	NFKB2				IMP3
																	NINL				IMP4
																	NKX2-1				IMPAD1
																	NOTCH4				INF2
																	NRAS				ING1
																	NSD1				INO80B
																	NTRK1				INO80E
																	NUAK2				INPP5A
																	NUP214				INPP5K
																	NUTM1				INSIG2
																	OLR1				INTS1
																	OTX2				INTS10
																	PA2G4				INTS12
																	PADI2				INTS3
																	PAK1				INTS4
																	PAK7				INVS
																	PARM1				IP6K1
																	PATZ1				IP6K2
																	PAX2				IPO7
																	PAX3				IPO8
																	PAX8				IPO9
																	PBK				IRAK1
																	PBX1				IREB2
																	PBX2				IRF2BP1
																	PCAT1				IRF2BP2
																	PCAT5				IRF2BPL
																	PDGFA				IRGQ
																	PDGFB				ISCU
																	PDGFRA				ISOC2
																	PDGFRB				IST1
																	PDZK1IP1				ISY1
																	PELP1				ISY1-RAB43
																	PFN1P3				ITCH
																	PIGU				ITFG1
																	PIK3CA				ITFG3
																	PIK3R1				ITGB1
																	PIM1				ITGB1BP1
																	PIM2				ITM2B
																	PIM3				ITPA
																	PIR				ITPK1
																	PITX2				ITPKC
																	PIWIL1				ITPRIPL2
																	PLAC8				IVNS1ABP
																	PLAG1				IWS1
																	PLAGL2				JAGN1
																	PLXNB1				JAK1
																	PPM1D				JKAMP
																	PPP1R10				JMJD4
																	PPP1R13L				JMJD6
																	PPP1R14A				JMJD7
																	PPP2R1A				JMJD8
																	PRAME				JOSD2
																	PRDM10				JTB
																	PRDM12				JUND
																	PRDM13				KANSL2
																	PRDM14				KANSL3
																	PRDM15				KARS
																	PRDM16				KAT2B
																	PRDM6				KAT5
																	PRDM8				KAT8
																	PRDM9				KBTBD2
																	PRKCA				KBTBD4
																	PRKCI				KBTBD7
																	PRMT5				KCMF1
																	PSIP1				KCTD20
																	PSMD10				KCTD21
																	PTK2B				KCTD6
																	PTK7				KDM2A
																	PTMA				KDM4A
																	PTP4A1				KDM5C
																	PTP4A2				KDSR
																	PTP4A3				KHDRBS1
																	PTTG1				KHNYN
																	PTTG1IP				KHSRP
																	PTTG2				KIAA0100
																	PVT1				KIAA0141
																	RAB11A				KIAA0195
																	RAB18				KIAA0196
																	RAB22A				KIAA0232
																	RAB23				KIAA0319L
																	RAB8A				KIAA0391
																	RAC1				KIAA0754
																	RAF1				KIAA0947
																	RALGDS				KIAA1143
																	RARA				KIAA1191
																	RBM15				KIAA1429
																	RBM3				KIAA1430
																	RBMY1A1				KIAA1586
																	REL				KIAA1704
																	RERE				KIAA1715
																	RET				KIAA1919
																	RFC3				KIAA1967
																	RGL4				KIAA2013
																	RGR				KLC4
																	RHO				KLF3
																	RHOC				KLF9
																	RING1				KLHDC2
																	RIT1				KLHDC3
																	RNF43				KLHL20
																	ROCK1				KLHL25
																	ROS1				KLHL36
																	RPL23				KLHL5
																	RRAS				KLHL8
																	RRAS2				KPNA1
																	RSF1				KPNB1
																	RUNX1T1				KRCC1
																	S100A4				KRR1
																	S100A7				KTI12
																	S100A8				KTN1
																	SAG				KXD1
																	SART3				L3MBTL2
																	SATB1				LACTB
																	SBSN				LAGE3
																	SEA				LAMP1
																	SEC62				LAMP2
																	SEPT9				LAMTOR1
																	SERTAD1				LAMTOR2
																	SERTAD2				LAMTOR3
																	SERTAD3				LAMTOR4
																	SET				LAMTOR5
																	SETBP1				LAP3
																	SETDB1				LAPTM4A
																	SFPQ				LARP1
																	SGK1				LARP4
																	SIX1				LARP7
																	SKI				LARS2
																	SLC12A5				LCOR
																	SLC3A2				LDHA
																	SMO				LEMD2
																	SMR3B				LENG1
																	SMURF1				LEPROT
																	SNAI1				LETM1
																	SNCG				LETMD1
																	SNORA59A				LGALSL
																	SNORA80E				LHPP
																	SOX2				LIAS
																	SOX4				LIG3
																	SPAG9				LIG4
																	SPATA4				LIN37
																	SQSTM1				LIN54
																	SRC				LIN7C
																	SREBF1				LINS
																	SRSF1				LIPT1
																	SRSF2				LMAN1
																	SRSF3				LMBRD1
																	SRSF6				LMF2
																	SS18				LMO4
																	SSX1				LNX2
																	SSX2				LONP1
																	SSX2B				LONP2
																	STIL				LPCAT3
																	STMN1				LPIN1
																	STRA6				LPPR2
																	STYK1				LRFN3
																	SWAP70				LRPAP1
																	SYT1				LRPPRC
																	TAC1				LRRC14
																	TACSTD2				LRRC24
																	TAF1				LRRC28
																	TAF15				LRRC40
																	TAL1				LRRC41
																	TAL2				LRRC42
																	TALDO1				LRRC47
																	TAZ				LRRC57
																	TBC1D1				LRRC59
																	TBC1D15				LRRC8A
																	TBC1D3				LRRFIP2
																	TBC1D3C				LRSAM1
																	TBC1D7				LSG1
																	TBX2				LSM1
																	TBX3				LSM10
																	TCL1A				LSM14A
																	TCL1B				LSM14B
																	TCL6				LSM2
																	TCP1				LSM3
																	TEC				LSM4
																	TFCP2				LSM5
																	TFE3				LSM6
																	TFG				LSM7
																	TINCR				LSMD1
																	TKTL1				LSS
																	TLE1				LTV1
																	TLX1				LUC7L2
																	TMEM140				LUC7L3
																	TMPOP2				LUZP6
																	TMPRSS2				LYRM1
																	TNFRSF1B				LYRM4
																	TNS4				LYRM5
																	TPD52				LYSMD1
																	TPR				LYSMD3
																	TRAF6				LYSMD4
																	TRE17				LZTR1
																	TREH				M6PR
																	TRIB1				MAD2L1BP
																	TRIB2				MAD2L2
																	TRIM28				MAEA
																	TRIM8				MAGED1
																	TRIO				MAGEF1
																	TRIP6				MAGOH
																	TSPAN1				MAGT1
																	TSPY1				MAK16
																	TWIST1				MALSU1
																	TXN				MAN1A2
																	TYMS				MAN1B1
																	TYRP1				MAN2A2
																	UBE2C				MAN2B2
																	UBE3C				MAN2C1
																	UCA1				MAP1LC3B2
																	UHRF1				MAP2K1
																	URI1				MAP2K2
																	USP22				MAP2K5
																	USP4				MAP3K7
																	USP6				MAP4K4
																	VAV1				MAPK1
																	VAV2				MAPK1IP1L
																	VAV3				MAPK6
																	WAPL				MAPK8
																	WHSC1				MAPK9
																	WISP1				MAPKAP1
																	WNT1				MAPKAPK2
																	WNT10A				MAPKAPK5
																	WNT10B				MAPRE2
																	WNT2				MARCH2
																	WNT3				MARCH5
																	WWTR1				MARCH6
																	XCL1				MARCH7
																	XIAP				MARK3
																	YBX1				MARK4
																	YEATS4				MARS
																	YES1				MARS2
																	YWHAG				MAT2B
																	YWHAQ				MAVS
																	YWHAZ				MAX
																	YY1				MAZ
																	YY1AP1				MBD1
																	ZBTB7A				MBD2
																	ZEB1-AS1				MBD3
																	ZFAND4				MBD4
																	ZIC2				MBLAC1
																	ZMYM2				MBNL2
																	ZNF217				MBTPS1
																	ZNF268				MBTPS2
																	ZNF703				MCAT
																	ZNHIT6				MCCC1
																					MCEE
																					MCFD2
																					MCM3AP
																					MCM7
																					MCMBP
																					MCOLN1
																					MCPH1
																					MCRS1
																					MCTS1
																					MCU
																					MDC1
																					MDP1
																					ME2
																					MEAF6
																					MECP2
																					MED10
																					MED11
																					MED13
																					MED14
																					MED16
																					MED19
																					MED20
																					MED21
																					MED24
																					MED29
																					MED31
																					MED4
																					MED6
																					MED7
																					MED8
																					MEF2A
																					MEF2BNB
																					MEMO1
																					MEN1
																					MEPCE
																					METAP1
																					METAP2
																					METRN
																					METTL13
																					METTL14
																					METTL16
																					METTL17
																					METTL18
																					METTL20
																					METTL21A
																					METTL23
																					METTL2A
																					METTL2B
																					METTL3
																					METTL5
																					MFAP1
																					MFAP3
																					MFF
																					MFN1
																					MFSD11
																					MFSD12
																					MFSD3
																					MFSD5
																					MGAT2
																					MGAT4B
																					MGME1
																					MGMT
																					MGRN1
																					MGST3
																					MIA3
																					MIB1
																					MICALL1
																					MICU1
																					MID1IP1
																					MIDN
																					MIEN1
																					MIER1
																					MIF
																					MIF4GD
																					MIIP
																					MINOS1
																					MIS12
																					MITD1
																					MKI67IP
																					MKKS
																					MKLN1
																					MKNK1
																					MKRN2
																					MLEC
																					MLF2
																					MLH1
																					MLLT1
																					MLLT10
																					MLST8
																					MLX
																					MMAA
																					MMADHC
																					MMS19
																					MNAT1
																					MNF1
																					MOB4
																					MOGS
																					MON1A
																					MON2
																					MORC2
																					MORF4L2
																					MOSPD1
																					MPC2
																					MPDU1
																					MPG
																					MPHOSPH10
																					MPI
																					MPLKIP
																					MPND
																					MPPE1
																					MPV17L2
																					MRFAP1
																					MRFAP1L1
																					MRI1
																					MRM1
																					MRP63
																					MRPL1
																					MRPL10
																					MRPL11
																					MRPL12
																					MRPL13
																					MRPL14
																					MRPL15
																					MRPL16
																					MRPL17
																					MRPL18
																					MRPL19
																					MRPL2
																					MRPL20
																					MRPL21
																					MRPL22
																					MRPL23
																					MRPL24
																					MRPL27
																					MRPL28
																					MRPL3
																					MRPL30
																					MRPL32
																					MRPL33
																					MRPL35
																					MRPL36
																					MRPL37
																					MRPL38
																					MRPL4
																					MRPL40
																					MRPL41
																					MRPL42
																					MRPL43
																					MRPL44
																					MRPL45
																					MRPL46
																					MRPL47
																					MRPL48
																					MRPL49
																					MRPL50
																					MRPL51
																					MRPL52
																					MRPL53
																					MRPL54
																					MRPL55
																					MRPL9
																					MRPS10
																					MRPS11
																					MRPS12
																					MRPS14
																					MRPS15
																					MRPS16
																					MRPS17
																					MRPS18A
																					MRPS18B
																					MRPS18C
																					MRPS2
																					MRPS21
																					MRPS22
																					MRPS23
																					MRPS24
																					MRPS25
																					MRPS26
																					MRPS27
																					MRPS28
																					MRPS30
																					MRPS31
																					MRPS33
																					MRPS34
																					MRPS35
																					MRPS5
																					MRPS6
																					MRPS7
																					MRPS9
																					MRRF
																					MRS2
																					MRTO4
																					MSANTD3
																					MSH3
																					MSH6
																					MSL3
																					MSMP
																					MSRA
																					MSRB2
																					MTA2
																					MTCH1
																					MTCH2
																					MTDH
																					MTERFD1
																					MTERFD2
																					MTERFD3
																					MTFMT
																					MTFR1
																					MTFR1L
																					MTIF3
																					MTM1
																					MTMR1
																					MTMR3
																					MTMR6
																					MTO1
																					MTPAP
																					MTRR
																					MTSS1
																					MTX2
																					MUL1
																					MUS81
																					MUT
																					MVD
																					MXD4
																					MXI1
																					MYBBP1A
																					MYEOV2
																					MYL12B
																					MYNN
																					MYO1E
																					MYPOP
																					MZF1
																					MZT2A
																					MZT2B
																					N4BP1
																					N4BP2L2
																					NAA10
																					NAA15
																					NAA20
																					NAA38
																					NAA50
																					NAA60
																					NABP2
																					NACA
																					NACA2
																					NACC1
																					NACC2
																					NAE1
																					NAMPT
																					NANS
																					NAP1L4
																					NAPA
																					NARF
																					NARFL
																					NARG2
																					NARS
																					NARS2
																					NAT10
																					NBN
																					NBR1
																					NCAPH2
																					NCBP2
																					NCK1
																					NCKIPSD
																					NCL
																					NCLN
																					NCOA1
																					NCOA6
																					NCOR1
																					NCSTN
																					NDEL1
																					NDFIP1
																					NDNL2
																					NDST1
																					NDUFA10
																					NDUFA11
																					NDUFA12
																					NDUFA13
																					NDUFA2
																					NDUFA3
																					NDUFA4
																					NDUFA5
																					NDUFA6
																					NDUFA7
																					NDUFA8
																					NDUFA9
																					NDUFAF2
																					NDUFAF3
																					NDUFAF4
																					NDUFB10
																					NDUFB11
																					NDUFB2
																					NDUFB3
																					NDUFB4
																					NDUFB5
																					NDUFB6
																					NDUFB7
																					NDUFB8
																					NDUFB9
																					NDUFC1
																					NDUFC2
																					NDUFC2-KCTD14
																					NDUFS2
																					NDUFS3
																					NDUFS4
																					NDUFS5
																					NDUFS6
																					NDUFS7
																					NDUFS8
																					NDUFV1
																					NDUFV2
																					NECAP1
																					NEDD8
																					NEDD8-MDP1
																					NEIL2
																					NEK4
																					NEK9
																					NELFB
																					NELFCD
																					NELFE
																					NENF
																					NEU1
																					NF2
																					NFATC2IP
																					NFE2L2
																					NFIL3
																					NFKBIB
																					NFKBIL1
																					NFU1
																					NFX1
																					NFYB
																					NFYC
																					NGDN
																					NGLY1
																					NGRN
																					NHP2
																					NHP2L1
																					NIF3L1
																					NINJ1
[truncated: 1,800 more rows]

## Sheet: Schizophrenia genes (SCAG)
PRRG2	Ripke et al, 2014		SCAG vs CAG	PRRG2	5-HT3C2		SCAG vs TSG	PRRG2	ABCG2		SCAG vs OG	PRRG2	ABL1		SCAG vs TSG+OG	PRRG2	ABCG2		SCAG vs HG	PRRG2	AAAS
FAM5B				FAM5B	ABCB4			FAM5B	ABI2			FAM5B	ABL2			FAM5B	ABI2			FAM5B	AAGAB
PCDHA1				PCDHA1	ABCB5			PCDHA1	ACHE			PCDHA1	ACOD1			PCDHA1	ACHE			PCDHA1	AAMP
PCDHA2				PCDHA2	ABCC2			PCDHA2	ACVR1C			PCDHA2	ACTN4			PCDHA2	ACVR1C			PCDHA2	AAR2
PCDHA3				PCDHA3	ABCC4			PCDHA3	ACY1			PCDHA3	ADAM28			PCDHA3	ACY1			PCDHA3	AARS
PCDHA4				PCDHA4	ABHD16B			PCDHA4	ADAMTS18			PCDHA4	ADAM9			PCDHA4	ADAMTS18			PCDHA4	AARS2
PCDHA5				PCDHA5	ABHD8			PCDHA5	ADAMTS8			PCDHA5	ADGRF1			PCDHA5	ADAMTS8			PCDHA5	AARSD1
PCDHA8				PCDHA8	ABI3			PCDHA8	ADAMTS9			PCDHA8	ADRBK2			PCDHA8	ADAMTS9			PCDHA8	AASDHPPT
WBP2NL				WBP2NL	ABO			WBP2NL	ADAMTS9-AS2			WBP2NL	AFF1			WBP2NL	ADAMTS9-AS2			WBP2NL	AATF
EP300				EP300	ACACA			EP300	ADARB1			EP300	AFF3			EP300	ADARB1			EP300	ABCB10
LRRC48				LRRC48	ACAD10			LRRC48	ADPRH			LRRC48	AGAP2			LRRC48	ADPRH			LRRC48	ABCB7
MYO15A				MYO15A	ACTA2			MYO15A	AFAP1L2			MYO15A	AGFG1			MYO15A	AFAP1L2			MYO15A	ABCD3
ITIH3				ITIH3	ACTG1P23			ITIH3	AGTR1			ITIH3	AGRN			ITIH3	AGTR1			ITIH3	ABCE1
ADAMTSL3				ADAMTSL3	ACTL7A			ADAMTSL3	AHCYL1			ADAMTSL3	AHCYL1			ADAMTSL3	AHCYL1			ADAMTSL3	ABCF1
SLC39A8				SLC39A8	ACTN1			SLC39A8	AHNAK			SLC39A8	AHI1			SLC39A8	AHNAK			SLC39A8	ABCF2
ATXN7				ATXN7	ACTR1A			ATXN7	AHR			ATXN7	AIMP2			ATXN7	AHR			ATXN7	ABCF3
MLH1				MLH1	ACTRT3			MLH1	AHRR			MLH1	AKAP13			MLH1	AHRR			MLH1	ABHD10
TINAGL1				TINAGL1	ACVR1B			TINAGL1	AIF1			TINAGL1	AKAP9			TINAGL1	AIF1			TINAGL1	ABHD12
NUCB1				NUCB1	ADAM12			NUCB1	AIM2			NUCB1	AKIRIN2			NUCB1	AIM2			NUCB1	ABHD13
SEPW1				SEPW1	ADAM15			SEPW1	AIMP1			SEPW1	AKT1			SEPW1	AIMP1			SEPW1	ABHD14A
AS3MT				AS3MT	ADAM29			AS3MT	AIMP2			AS3MT	AKT2			AS3MT	AIMP2			AS3MT	ABHD16A
C5orf43				C5orf43	ADAMTS13			C5orf43	AIP			C5orf43	AKTIP			C5orf43	AIP			C5orf43	ABHD4
LRRFIP2				LRRFIP2	ADAMTS16			LRRFIP2	AJAP1			LRRFIP2	ALDH1A1			LRRFIP2	AJAP1			LRRFIP2	ABHD8
SF3B1				SF3B1	ADAMTS17			SF3B1	AKAP12			SF3B1	ALK			SF3B1	AKAP12			SF3B1	ABI1
NT5C2				NT5C2	ADAMTS6			NT5C2	AKR1B1			NT5C2	ALL1			NT5C2	AKR1B1			NT5C2	ABT1
SUFU				SUFU	ADAMTS7P3			SUFU	ALDH1A2			SUFU	ANIB1			SUFU	ALDH1A2			SUFU	ACAD9
WBP1L				WBP1L	ADAR			WBP1L	ALOX15			WBP1L	ANP32C			WBP1L	ALOX15			WBP1L	ACADVL
SDCCAG8				SDCCAG8	ADAT1			SDCCAG8	ALOX15B			SDCCAG8	ANP32D			SDCCAG8	ALOX15B			SDCCAG8	ACAP3
CEP170				CEP170	ADCY2			CEP170	ALPL			CEP170	AQP1			CEP170	ALPL			CEP170	ACBD3
SREBF2				SREBF2	ADH			SREBF2	AMER1			SREBF2	AR			SREBF2	AMER1			SREBF2	ACBD5
C11orf31				C11orf31	ADH1B			C11orf31	AMH			C11orf31	ARAF			C11orf31	AMH			C11orf31	ACBD6
TMX2				TMX2	ADH1C			TMX2	ANAPC1			TMX2	ARHGEF1			TMX2	ANAPC1			TMX2	ACIN1
IREB2				IREB2	ADH6			IREB2	ANGPTL4			IREB2	ARHGEF2			IREB2	ANGPTL4			IREB2	ACLY
PSMA4				PSMA4	ADH7			PSMA4	ANP32A			PSMA4	ARHGEF5			PSMA4	ANP32A			PSMA4	ACOT13
CTSH				CTSH	ADHB8			CTSH	ANXA1			CTSH	ARID3A			CTSH	ANXA1			CTSH	ACOT8
ZNFX1-AS1				ZNFX1-AS1	ADIPOR1P1			ZNFX1-AS1	ANXA7			ZNFX1-AS1	ASCL1			ZNFX1-AS1	ANXA7			ZNFX1-AS1	ACOT9
					ADNP				APAF1				ASPSCR1				APAF1				ACOX1
					ADO				APC				ATF1				APC				ACOX3
					ADRM1				APITD1				ATF3				APITD1				ACP1
					ADSS				ARF1				AURKA				ARF1				ACSF3
					AFG3L1P				ARG1				AXL				ARG1				ACSL3
					AFM				ARHGAP29				BAALC				ARHGAP29				ACSS2
					AFP				ARHGEF12				BAIAP2L1				ARHGEF12				ACTR10
					AGAP7P				ARID1A				BANP				ARID1A				ACTR1A
					AGER				ARID2				BARD1				ARID2				ACTR1B
					AGPAT1				ARL11				BAX				ARL11				ACTR5
					AGR3				ARL6IP5				BCAR4				ARL6IP5				ACTR8
					AHR				ARMC10				BCKDHB				ARMC10				ACVR1
					AIF1				ARMC5				BCL11A				ARMC5				ACVR1B
					AIG1				ARNTL				BCL11B				ARNTL				ADCK2
					AJ412031				ASCL1				BCL2				ASCL1				ADCK4
					AK094674				ASS1				BCL2A1				ASS1				ADH5
					AKT1				ASXL1				BCL2L1				ASXL1				ADI1
					ALB				ATF3				BCL2L12				ATF3				ADIPOR1
					ALDH1A2				ATM				BCL3				ATM				ADIPOR2
					ALDH2				ATMIN				BCL6				ATMIN				ADK
					ALS2CR12				ATR				BCL9				ATR				ADNP
					ANKLE1				AXIN1				BCL9L				AXIN1				ADO
					ANKRD16				AXIN2				BCR				AXIN2				ADPRH
					ANKRD17				AZGP1				BIRC2				AZGP1				ADPRHL2
					ANKRD30A				BANP				BIRC3				BANP				ADPRM
					ANKS1A				BAP1				BIRC5				BAP1				ADSL
					ANO7				BARD1				BLK				BARD1				AES
					ANP32A				BASP1				BMI1				BASP1				AFF4
					ANXA9				BATF2				BMP7				BATF2				AFTPH
					AP1B1				BAX				BOC				BAX				AGFG1
					AP4B1				BBC3				BRAF				BBC3				AGGF1
					APCDD1				BCL10				BRD4				BCL10				AGPAT1
					APOBEC3A				BCL2L11				BRF2				BCL2L11				AGPAT3
					APOM				BCL6B				CABIN1				BCL6B				AGPAT6
					AR				BCORL1				CAMK1D				BCORL1				AGPS
					ARAP3				BCR				CAPG				BCR				AHCY
					ARFRP1				BECN1				CARD11				BECN1				AHSA1
					ARHGAP23				BEX2				CAV1				BEX2				AIMP1
					ARHGEF10L				BHLHE41				CBFB				BHLHE41				AIP
					ARHGEF5				BIK				CBL				BIK				AK2
					ARID1B				BIN1				CBLB				BIN1				AK3
					ARID5B				BLCAP				CBLL1				BLCAP				AKAP8
					ARL3				BLID				CBX7				BLID				AKAP9
					ARL4C				BLM				CBX8				BLM				AKIP1
					ARL5B				BLNK				CCDC28A				BLNK				AKIRIN1
					ARMC2				BMF				CCDC6				BMF				AKIRIN2
					ARMC9				BMP10				CCNB1				BMP10				AKR1A1
					ARNT				BMP2				CCNB2				BMP2				AKR7A2
					ARRDC3				BMP4				CCND1				BMP4				AKT1
					ARRDC3-AS1				BMPR1A				CCNE1				BMPR1A				AKT1S1
					AS1				BMPR2				CCNL1				BMPR2				AKTIP
					AS3MT				BNIP3L				CD24				BNIP3L				ALAD
					ASCL2				BRCA1				CDC25A				BRCA1				ALDH3A2
					ASH1L				BRCA2				CDC25C				BRCA2				ALDH9A1
					ASIP				BRD7				CDC5L				BRD7				ALG11
					ASXL2				BRF1				CDC6				BRF1				ALG5
					ASZ1				BRINP1				CDH1				BRINP1				ALG8
					ATE1				BRMS1				CDH17				BRMS1				ALG9
					ATF1				BRSK1				CDK1				BRSK1				ALKBH1
					ATF1P1				BTG2				CDK14				BTG2				ALKBH2
					ATF6B				BTG3				CDK4				BTG3				ALKBH3
					ATF7IP				BTG4				CDK5R2				BTG4				ALKBH5
					ATG4B				BTK				CDK6				BTK				ALS2
					ATM				C2orf40				CDK8				C2orf40				ALYREF
					ATOH1				CABLES1				CDKN1A				CABLES1				AMBRA1
					ATP1B2				CACNA2D3				CDKN1B				CACNA2D3				AMD1
					ATP5EP2				CADM1				CDKN3				CADM1				ANAPC10
					ATP5F1P4				CADM2				CDON				CADM2				ANAPC11
					ATP5HP1				CADM3				CDX2				CADM3				ANAPC13
					ATP5SL				CADM4				CEACAM6				CADM4				ANAPC15
					ATP6V1A				CAMK2N1				CENPW				CAMK2N1				ANAPC16
					ATP9B				CAMTA1				CFLAR				CAMTA1				ANAPC2
					AX746803				CAPG				CHD1L				CAPG				ANAPC5
					B4GALNT2				CASC1				CHIC1				CASC1				ANAPC7
					B9D2				CASC2				CHL1				CASC2				ANKFY1
					BABAM1				CASP2				CKS1B				CASP2				ANKH
					BACH1				CASP5				CMC4				CASP5				ANKHD1
					BAG6				CASP8				CNR2				CASP8				ANKHD1-EIF4EBP3
					BAI3				CAT				CNTN2				CAT				ANKRD10
					BAK1				CAV1				COPS3				CAV1				ANKRD17
					BARX1				CBFA2T3				COPS5				CBFA2T3				ANKRD28
					BARX2				CBL				CREB1				CBL				ANKRD39
					BAT3				CBX5				CRK				CBX5				ANKRD46
					BC039327				CCAR1				CRKL				CCAR1				ANO6
					BC042052				CCAR2				CRLF2				CCAR2				ANP32A
					BC050344				CCDC136				CROT				CCDC136				ANP32B
					BCAR1				CCDC154				CRTC1				CCDC154				ANP32C
					BCAS3				CCDC67				CRYAB				CCDC67				ANP32E
					BCKDHB				CCNC				CSF1				CCNC				ANXA6
					BCL2				CCNDBP1				CSF1R				CCNDBP1				ANXA7
					BCL2L15				CD4				CSF3				CD4				AP1B1
					BCL3				CD44				CSF3R				CD44				AP1G1
					BCL6				CD82				CSNK2A1				CD82				AP1M1
					BCYRN1				CDC73				CSNK2A2				CDC73				AP2A1
					BICC1				CDCP1				CT45A1				CDCP1				AP2A2
					BICD1				CDH1				CTBP2				CDH1				AP2M1
					BIK				CDH11				CTGF				CDH11				AP2S1
					BIRC2				CDH13				CTNNB1				CDH13				AP3B1
					BIRC3				CDH17				CTNND2				CDH17				AP3D1
					BLK				CDH4				CTSZ				CDH4				AP3M1
					BMF				CDH5				CTTN				CDH5				AP3S1
					BMI1P1				CDK2				CUL4A				CDK2				AP3S2
					BMP2				CDK2AP1				CUL7				CDK2AP1				AP4B1
					BMP4				CDK6				CUX1				CDK6				AP5M1
					BNC2				CDKN1A				CXCL1				CDKN1A				APEH
					BOC				CDKN1B				CXCL2				CDKN1B				APEX1
					BOD1				CDKN1C				CXCL3				CDKN1C				APEX2
					BOK				CDKN2A				CXCR4				CDKN2A				APH1A
					BOK-AS1				CDKN2B				CYGB				CDKN2B				API5
					BOLA2P3				CDKN2C				CYP24A1				CDKN2C				APIP
					BPTF				CDO1				DAXX				CDO1				APOA1BP
					BRAP				CDX2				DCD				CDX2				APOL2
					BRCA2				CEACAM1				DCUN1D1				CEACAM1				APOOL
					BRD9				CEBPA				DDB2				CEBPA				APOPT1
					BRIP1				CEBPD				DDHD2				CEBPD				APPL2
					BTBD11				CFTR				DDIT3				CFTR				APTX
					BTLN2				CHD1				DDX6				CHD1				ARAF
					BTNL2				CHD5				DEK				CHD5				ARCN1
					BUD13				CHEK1				DIS3				CHEK1				ARF1
					C10orf113				CHEK2				DLX5				CHEK2				ARF5
					C10orf114				CHFR				DNPH1				CHFR				ARF6
					C10orf18				CHST10				DPPA2				CHST10				ARFGAP2
					C10orf32				CHUK				DPPA4				CHUK				ARFGAP3
					C10orf32-AS3MT				CIC				DSG3				CIC				ARFGEF2
					C10orf95				CITED2				DUSP12				CITED2				ARFIP1
					C11orf93				CIZ1				DUSP26				CIZ1				ARFIP2
					C12orf5				CLDN1				E2F1				CLDN1				ARFRP1
					C12orf51				CLDN23				E2F3				CLDN23				ARHGAP35
					C14orf118				CLU				E2F5				CLU				ARHGAP5
					C14orf143				CMTM3				ECHS1				CMTM3				ARHGDIA
					C16orf72				CMTM5				ECT2				CMTM5				ARHGEF10L
					C17orf47				CNDP2				EEF1A1				CNDP2				ARHGEF11
					C17orf62				CNN1				EEF1A2				CNN1				ARHGEF40
					C17orf78				CNOT3				EEF1D				CNOT3				ARIH1
					c18orf1				CNTNAP2				EGFR				CNTNAP2				ARIH2
					C19orf61				COPS2				EIF3E				COPS2				ARIH2OS
					C19orf62				CPNE7				EIF3I				CPNE7				ARL1
					C1orf110				CREB3L1				EIF4E				CREB3L1				ARL14EP
					C1orf127				CREBBP				EIF5A2				CREBBP				ARL5A
					C2				CREM				ELAVL1				CREM				ARL6IP4
					C20orf15				CRNN				ELF4				CRNN				ARL8A
					C20orf151				CSF2				ELK1				CSF2				ARL8B
					C20orf166				CSMD1				ELK3				CSMD1				ARMC1
					C20orf166-AS1				CSNK1A1				ELL				CSNK1A1				ARMC10
					C20orf187				CSRNP1				EML4				CSRNP1				ARMC5
					C20orf195				CST5				EMSY				CST5				ARMC6
					C20orf62				CST6				EN2				CST6				ARMC7
					C22orf31				CTCF				ENTPD5				CTCF				ARMC8
					C2orf16				CTCFL				EPCAM				CTCFL				ARMCX3
					C2orf43				CTDSPL				EPHA2				CTDSPL				ARMCX5
					C2orf48				CTGF				EPS8				CTGF				ARNT
					C3orf21				CTNNA2				ERAS				CTNNA2				ARPC1A
					C4A				CTNNA3				ERBB2				CTNNA3				ARPC2
					C4B				CTNNBIP1				ERBB3				CTNNBIP1				ARPC5L
					C5orf66				CTNND1				ERBB4				CTNND1				ARV1
					C6orf10				CUL1				ERG				CUL1				ASB1
					C6orf15				CUL2				ERGIC1				CUL2				ASB6
					C6orf37				CUL5				ERVW-1				CUL5				ASB7
					C6orf48				CUX1				ESPL1				CUX1				ASB8
					C6orf72				CXCL10				ETS1				CXCL10				ASCC1
					C6orf97				CXCL12				ETS2				CXCL12				ASCC3
					C8orf37-AS1				CXCL14				ETV1				CXCL14				ASF1A
					C9orf156				CXCR2				ETV3				CXCR2				ASH2L
					C9orf3				CXXC4				ETV4				CXXC4				ASNA1
					C9orf97				CXXC5				ETV6				CXXC5				ASNSD1
					CABLES1				CYB561D2				EVI2A				CYB561D2				ASPSCR1
					CABLES2				CYB5A				EVI5				CYB5A				ASUN
					CACNA2D3				CYB5R2				EWSR1				CYB5R2				ASXL1
					CADM1				CYGB				EZH2				CYGB				ATAD1
					CALM2P1				CYLD				FAM189B				CYLD				ATAD3A
					CARSP1				DAB2				FAM72A				DAB2				ATE1
					CASC11				DAB2IP				FAM83D				DAB2IP				ATF1
					CASC15				DACH1				FASN				DACH1				ATF2
					CASC16				DACT1				FDPS				DACT1				ATF4
					CASC17				DAPK1				FES				DAPK1				ATF6
					CASC19				DAPK2				FEV				DAPK2				ATF7
					CASC20				DAPK3				FEZF1				DAPK3				ATF7IP
					CASC21				DCC				FGF10				DCC				ATG12
					CASC8				DCDC2				FGF3				DCDC2				ATG13
					CASP10				DCLRE1A				FGF4				DCLRE1A				ATG16L1
					CASP8				DCN				FGF5				DCN				ATG2A
					CAST				DCUN1D3				FGF6				DCUN1D3				ATG2B
					CATSPER3				DDB2				FGF8				DDB2				ATG3
					CBX6				DDR2				FGFR1				DDR2				ATG4B
					CBX7				DDX3X				FGFR1OP				DDX3X				ATG4D
					CBX8				DDX58				FGFR2				DDX58				ATG5
					CCAT2				Dec-01				FGFR3				Dec-01				ATG7
					CCDC117				DEFB1				FGFR4				DEFB1				ATIC
					CCDC121				DENND2D				FGR				DENND2D				ATL2
					CCDC170				DFFA				FHL2				DFFA				ATMIN
					CCDC26				DFNA5				FIP1L1				DFNA5				ATOX1
					CCDC88C				DIABLO				FLI1				DIABLO				ATP2C1
					CCHCR1				DICER1				FLT3				DICER1				ATP5A1
					CCND1				DIDO1				FNDC3B				DIDO1				ATP5B
					CCND2				DIRAS1				FOS				DIRAS1				ATP5C1
					CCND2-AS1				DIRAS3				FOSL1				DIRAS3				ATP5D
					CCNE1				DKK1				FOXA1				DKK1				ATP5F1
					CCR12P				DKK3				FOXG1				DKK3				ATP5G2
					CD86				DLC1				FOXM1				DLC1				ATP5G3
					CD9				DLEC1				FOXO1				DLEC1				ATP5H
					CDC42				DLEU1				FOXP1				DLEU1				ATP5J
					CDC42BPB				DLEU2				FOXQ1				DLEU2				ATP5J2
					CDC91L1				DLG1				FRAT1				DLG1				ATP5J2-PTCD1
					CDCA7				DLK1				FUBP1				DLK1				ATP5L
					CDCA7L				DMBT1				FUS				DMBT1				ATP5O
					CDH1				DMD				FYN				DMD				ATP5S
					CDH8				DMTF1				FZD2				DMTF1				ATP5SL
					CDK10				DNAJA3				GAB2				DNAJA3				ATP6AP1
					CDKAL1				DNAJB1				GAEC1				DNAJB1				ATP6V0A2
					CDKN1A				DNAJB4				GALNT10				DNAJB4				ATP6V0B
					CDKN2A				DNAJC11				GALR2				DNAJC11				ATP6V0C
					CDKN2A/B				DND1				GATA1				DND1				ATP6V0D1
					CDKN2A-AS1				DNMT1				GATA6				DNMT1				ATP6V0E1
					CDKN2B				DNMT3A				GFI1				DNMT3A				ATP6V1C1
					CDKN2BAS				DNMT3B				GFI1B				DNMT3B				ATP6V1D
					CDKN2B-AS1				DOK1				GLI1				DOK1				ATP6V1E1
					CDNK2A				DOK2				GLI2				DOK2				ATP6V1F
					CDSN				DOK3				GLI3				DOK3				ATP6V1G1
					CDX2				DPH1				GLO1				DPH1				ATP6V1H
					CDYL2				DPP4				GMNN				DPP4				ATPAF2
					CEACAM21				DSC3				GNA12				DSC3				ATPIF1
					CEBPE				DSP				GNA13				DSP				ATRAID
					CENPE				DUSP1				GNAI2				DUSP1				ATRN
					CEP57L1				DUSP22				GNAQ				DUSP22				ATXN10
					CEP72				DUSP26				GNAS				DUSP26				ATXN1L
					CEP85L				DUSP5				GOLPH3				DUSP5				ATXN2
					CFB				DUSP6				GOPC				DUSP6				ATXN2L
					CFDP1				DUSP9				GPAT4				DUSP9				ATXN7L3
					CFL1				E2F1				GPM6A				E2F1				ATXN7L3B
					CFL1P6				E2F2				GPM6B				E2F2				AUH
					CFTR				E2F3				GPR132				E2F3				AUP1
					CHD6				EAF1				GREM1				EAF1				AURKAIP1
					CHEK2				EAF2				GRM1				EAF2				AXIN1
					CHMP4C				EBF3				GSK3A				EBF3				AZI2
					CHRNA2				ECT2				GSM1				ECT2				AZIN1
					CHRNA3				EDA2R				H19				EDA2R				B3GALT6
					CHRNA5				EDNRB				HAS1				EDNRB				B4GALT3
					CHRNB4				EED				HAX1				EED				B4GALT5
					CHST5				EEF1A1				HDAC1				EEF1A1				B4GALT7
					CHST6				EEF1E1				HDGFRP2				EEF1E1				BABAM1
					CHST9				EFNA5				HES6				EFNA5				BAD
					CIITA				EGLN1				HHEX				EGLN1				BAG1
					CKS1B				EGLN3				HLF				EGLN3				BAG4
					CLDN11				EGR1				HMGA1				EGR1				BAG6
					CLEC3A				EGR2				HMGA2				EGR2				BAHD1
					CLK1				EHD3				HMGN5				EHD3				BANF1
					CLK3				EHF				HNRNPA1				EHF				BAP1
					CLPTM1L				EI24				HOTAIR				EI24				BAZ1B
					CLPTML				EIF3F				HOTTIP				EIF3F				BBS4
					CLSTN2				EMP1				HOXA1				EMP1				BCAP29
					CMYC				EMP2				HOXA9				EMP2				BCAP31
					CNNM2				EPAS1				HOXA-AS2				EPAS1				BCAS2
					CNTLN				EPB41				HOXD13				EPB41				BCAT2
					CNTN4				EPB41L3				HOXD9				EPB41L3				BCCIP
					COL15A1				EPHA1				HRAS				EPHA1				BCKDHA
					COL1A1				EPHA2				HSPA1A				EPHA2				BCKDK
					COL6A3				EPHA3				HSPA4				EPHA3				BCL2L1
					COLCA1				EPHB2				HSPA5				EPHB2				BCL2L13
					COLCA2				EPHB3				HSPB1				EPHB3				BCL2L2-PABPN1
					COPG2				EPHB4				HULC				EPHB4				BCL7B
					COX11				EPHB6				ID1				EPHB6				BCLAF1
					COX15				ERBB4				ID2				ERBB4				BCS1L
					COX18				ERF				IDH1				ERF				BECN1
					COX6B1P1				ERRFI1				IFNG				ERRFI1				BFAR
					CPS1				ESR1				IGF1R				ESR1				BIRC2
					CRAC1				ESR2				IGF2				ESR2				BIVM-ERCC5
					CRP				ESRP1				IGF2BP1				ESRP1				BLMH
					CRPP1				ESRRB				IKBKE				ESRRB				BLOC1S1
					CRTC1				ETS2				IKZF1				ETS2				BLOC1S2
					CSGALNACT1				ETV6				IL7R				ETV6				BLOC1S3
					CSNK1A1				EXT1				ILK				EXT1				BLOC1S4
					CSRNP3				EXT2				INPPL1				EXT2				BLOC1S6
					CTBP2				EXTL1				INTS1				EXTL1				BLZF1
					CTD-2194D22.4				EXTL2				INTS2				EXTL2				BMI1
					CTDSPL				EXTL3				INTS3				EXTL3				BMS1
					CTNNA2				EYA4				INTS4				EYA4				BNIP1
					CTNNB1				EZH1				INTS5				EZH1				BNIP2
					CTRB1				EZH2				INTS7				EZH2				BOD1
					CTRB2				FABP3				INTS8				FABP3				BOLA1
					CTSK				FADD				IRF2				FADD				BOLA3
					CUBN				FAM172A				IRF4				FAM172A				BPGM
					CUEDC2				FAM188A				IRS2				FAM188A				BPNT1
					CUTC				FANCG				IST1				FANCG				BPTF
					CUX1				FAS				ITGA3				FAS				BRAT1
					CUX2				FAT1				ITK				FAT1				BRD2
					CWC27				FAT4				JAK1				FAT4				BRD4
					CXCR5				FBLN1				JAK2				FBLN1				BRD7
					CXorf67				FBP1				JUN				FBP1				BRD9
					CYCS				FBXL13				JUNB				FBXL13				BRE
					CYP17A1				FBXO25				JUND				FBXO25				BRF1
					CYP19A1				FBXO31				JUP				FBXO31				BRF2
					CYP1A2				FBXO32				KAT6A				FBXO32				BRIX1
					CYP1B1				FBXW7				KDM2A				FBXW7				BRK1
					CYP21A1P				FER1L4				KDM4C				FER1L4				BRMS1
					CYP21A2				FH				KDM5B				FH				BRPF1
					CYS1				FHIT				KIAA0101				FHIT				BRPF3
					DAB2				FHL1				KIAA1524				FHL1				BSDC1
					DACT1				FLCN				KIF14				FLCN				BSG
					DAZL				FLNA				KIT				FLNA				BTBD2
					DBIL5P				FLT3				KLF2				FLT3				BTD
					DCBLD1				FOXA1				KLF4				FOXA1				BTF3
					DCC				FOXA2				KLF5				FOXA2				BUB3
					DCLRE1B				FOXC1				KLF6				FOXC1				BZW1
					DCST1				FOXD3				KLF8				FOXD3				C10orf12
					DCST2				FOXL2				KMT2A				FOXL2				C10orf2
					DDC				FOXO1				KRAS				FOXO1				C10orf76
					DDHD1				FOXO3				KSR2				FOXO3				C10orf88
					DDX52				FOXO4				LAMTOR5				FOXO4				C11orf1
					DEC1,				FOXO6				LAPTM4B				FOXO6				C11orf24
					DEF8				FOXP1				LCK				FOXP1				C11orf31
					DIP2B				FOXP3				LCN2				FOXP3				C11orf57
					DIRC3				FRK				LDHB				FRK				C11orf58
					DKFZp761E198				FRS3				LEF1				FRS3				C11orf73
					DLEU1				FUS				LETMD1				FUS				C11orf83
					DLST				FXN				LHX1				FXN				C12orf10
					DLX1				FZR1				LIN28A				FZR1				C12orf23
					DLX2				G0S2				LIN28B				G0S2				C12orf29
					DLX2-AS1				GABARAP				LMO1				GABARAP				C12orf44
					DMRT1				GADD45A				LMO2				GADD45A				C12orf45
					DMRTA1				GADD45B				LMO3				GADD45B				C12orf5
					DNAH11				GADD45G				LMO4				GADD45G				C12orf52
					DNAJC1				GADD45GIP1				LMX1B				GADD45GIP1				C12orf57
					DNAJC5				GALR1				LSM1				GALR1				C12orf65
					DOCK3				GANAB				LUADT1				GANAB				C12orf66
					DOCK8				GAS1				MACC1				GAS1				C14orf1
					DOM3Z				GAS5				MACROD1				GAS5				C14orf119
					DPF1				GATA4				MAF				GATA4				C14orf142
					DPM3				GATA5				MAFA				GATA5				C14orf166
					DPP6				GBP1				MAFB				GBP1				C14orf2
					DQ141194				GGNBP2				MAGEA11				GGNBP2				C14orf28
					DQ515897				GJA1				MALAT1				GJA1				C15orf38-AP3S2
					DTNB				GJB2				MALT1				GJB2				C15orf57
					DTYMK				GKN1				MAML2				GKN1				C16orf13
					DUSP10				GKN2				MAP3K7				GKN2				C16orf62
					DUSP14				GLI1				MAP3K8				GLI1				C16orf72
					DUSP23				GLIPR1				MAPRE1				GLIPR1				C16orf91
					EBF1				GLS2				MAS1				GLS2				C17orf49
					EBF2				GLTSCR1				MBD1				GLTSCR1				C17orf51
					ECHDC1				GLTSCR2				MCC				GLTSCR2				C17orf58
					ECT2L				GNAT1				MCF2				GNAT1				C17orf59
					EEF1A2				GNB2L1				MCF2L				GNB2L1				C17orf70
					EEFSEC				GNMT				MCL1				GNMT				C17orf85
					EFCAB11				GORAB				MCTS1				GORAB				C18orf21
					EFNA1				GPC3				MDM2				GPC3				C18orf25
					EFNA3				GPC5				MDM4				GPC5				C18orf32
					EFNA4				GPRC5A				MECOM				GPRC5A				C18orf8
					EGFL8				GPX3				MEF2C				GPX3				C19orf43
					EGFR				GREM1				MEFV				GREM1				C19orf53
					EGLN3				GRIN2A				MEIS1				GRIN2A				C19orf60
					EGOT				GSK3B				MERTK				GSK3B				C19orf70
					EGR2				GSN				MET				GSN				C1GALT1
					EHBP1				GSTP1				MFHAS1				GSTP1				C1QBP
					EIF2AK				GSTT1				MFNG				GSTT1				C1orf109
					EIF2AK4				GTPBP4				MIEN1				GTPBP4				C1orf122
					EIF2S2				GUCY2C				MINA				GUCY2C				C1orf123
					EIF3H				H19				MITF				H19				C1orf174
					EIF4B				H2AFX				MKL2				H2AFX				C1orf43
					ELK3				HACD4				MLANA				HACD4				C1orf50
					ELL				HACE1				MLLT1				HACE1				C1orf52
					ELL2				HBP1				MLLT11				HBP1				C20orf111
					EMBP1				HCAR2				MLLT3				HCAR2				C20orf24
					EMID1				HDAC1				MLLT4				HDAC1				C21orf2
					ENTPD7				HDAC3				MMP12				HDAC3				C21orf33
					EOMES				HECA				MMS22L				HECA				C21orf59
					EPAS1				HEPACAM				MN1				HEPACAM				C22orf28
					EPHA7				HIC1				MNAT1				HIC1				C22orf29
					ERAP1				HIF1A				MOS				HIF1A				C22orf32
					ERBB2IP				HINT1				MPL				HINT1				C2orf47
					ERBB4				HIPK2				MPST				HIPK2				C2orf49
					ERC2				HIRA				MRAS				HIRA				C2orf69
					ERCC2				HIVEP1				MRE11A				HIVEP1				C2orf74
					ERO1L				HIVEP3				MSI1				HIVEP3				C2orf76
					ERVFRD-3				HLTF				MST1R				HLTF				C3orf17
					ESR1				HNF4A				MTCP1				HNF4A				C3orf37
					ESR2				HOMER2				MTDH				HOMER2				C3orf38
					ETAA1				HOPX				MTOR				HOPX				C3orf58
					ETFA				HOTS				MUC1				HOTS				C4orf27
					ETS1				HOXB13				MUC4				HOXB13				C4orf3
					ETV6				HPGD				MUM1				HPGD				C4orf52
					EVI1				HRASLS2				MYB				HRASLS2				C5orf15
					EWSR1				HRG				MYC				HRG				C5orf24
					EXOC2				HSP90B1				MYCL				HSP90B1				C6orf1
					EYS				HSPB7				MYCN				HSPB7				C6orf106
					EZH2				HSPD1				MYD88				HSPD1				C6orf120
					EZR				HTATIP2				NAAA				HTATIP2				C6orf136
					FA2H				HTRA1				NANOG				HTRA1				C6orf226
					FABP12				HTRA2				NANOGP8				HTRA2				C6orf47
					FABP4				HTRA3				NBPF12				HTRA3				C6orf57
					FABP5				ID4				NCOA3				ID4				C6orf62
					FADS1				IDH1				NCOA4				IDH1				C6orf89
					FADS2				IER3				NEAT1				IER3				C7orf25
					FADS3				IFI16				NECTIN4				IFI16				C7orf26
					FAM126B				IFT88				NEDD4				IFT88				C7orf49
					FAM134C				IGF1				NEDD9				IGF1				C7orf50
					FAM154A				IGF2R				NET1				IGF2R				C7orf55
					FAM175A				IGFALS				NFIB				IGFALS				C7orf55-LUC7L2
					FAM19A5				IGFBP3				NFKB2				IGFBP3				C7orf73
					FAM208B				IGFBP4				NINL				IGFBP4				C8orf33
					FAM227B				IGFBP5				NKX2-1				IGFBP5				C8orf40
					FAM38B				IGFBP7				NME1				IGFBP7				C8orf59
					FAM44B				IGFBPL1				NOTCH1				IGFBPL1				C8orf76
					FAM46A				IKZF1				NOTCH4				IKZF1				C8orf82
					FAM49A				IKZF2				NOV				IKZF2				C9orf123
					FAM49B				IKZF3				NPM1				IKZF3				C9orf16
					FAM57A				IL17A				NRAS				IL17A				C9orf37
					FAM60DP				IL17RD				NSD1				IL17RD				C9orf64
					FAM8A6P				IL24				NTRK1				IL24				C9orf69
					FAM91A1				ILK				NTRK3				ILK				C9orf78
					FARP2				ING1				NUAK2				ING1				C9orf89
					FBN1				ING2				NUP214				ING2				CAB39
					FBP1				ING3				NUP98				ING3				CALCOCO2
					FBXL15				ING4				NUTM1				ING4				CALM1
					FBXO18				ING5				OLR1				ING5				CALR
					FBXO5				INPP4B				OTX2				INPP4B				CALU
					FEN1				INTS6				PA2G4				INTS6				CAMTA1
					FERMT2				IQGAP2				PADI2				IQGAP2				CAMTA2
					FGF10				IRF1				PAK1				IRF1				CANT1
					FGF19				IRF3				PAK7				IRF3				CANX
					FGF23				IRF4				PARK7				IRF4				CAPN1
					FGF3				IRF5				PARM1				IRF5				CAPN7
					FGF4				IRF8				PATZ1				IRF8				CAPNS1
					FGF6				IRX1				PAX2				IRX1				CAPRIN1
					FGFR2				ISG15				PAX3				ISG15				CAPZA2
					FGFR3				ITGA5				PAX4				ITGA5				CAPZB
					FGFR3P3				ITGA7				PAX8				ITGA7				CARKD
					FKBPL				ITGAV				PBK				ITGAV				CARS
					FLAD1				ITGB1				PBX1				ITGB1				CARS2
					FLJ40194				ITGB3				PBX2				ITGB3				CASC3
					FLJ45803				JDP2				PCAT1				JDP2				CASC4
					FLT3				JUP				PCAT5				JUP				CASP3
					FMN1				KANK1				PDGFA				KANK1				CASP7
					FOXE1				KAT5				PDGFB				KAT5				CASP9
					FOXF1				KCNRG				PDGFRA				KCNRG				CBR4
					FOXF2				KDM3A				PDGFRB				KDM3A				CBX3
					FOXL1				KDM3B				PDZK1IP1				KDM3B				CBX5
					FOXO3				KDM5A				PELP1				KDM5A				CC2D1A
					FOXP1				KDM6A				PFN1P3				KDM6A				CC2D1B
					FOXP4				KDM8				PIGU				KDM8				CCAR1
					FOXP4-AS1				KIF1B				PIK3CA				KIF1B				CCBL1
					FOXQ1				KIF7				PIK3R1				KIF7				CCDC12
					FRMD6				KISS1				PIM1				KISS1				CCDC124
					FRY				KL				PIM2				KL				CCDC127
					FSTL5				KLF10				PIM3				KLF10				CCDC130
					FTO				KLF4				PIR				KLF4				CCDC137
					FUNDC2P4				KLF5				PITX2				KLF5				CCDC149
					GABARAPL2				KLF6				PIWIL1				KLF6				CCDC174
					GABBR1				KLK10				PLAC8				KLK10				CCDC22
					GALC				KLK6				PLAG1				KLK6				CCDC23
					GALNT14				KMT2C				PLAGL2				KMT2C				CCDC25
					GALNT3				KRIT1				PLK1				KRIT1				CCDC47
					GAS2L1				KRT19				PLXNB1				KRT19				CCDC50
					GAS2L3				L3MBTL4				PML				L3MBTL4				CCDC51
					GATA3				LAT2				PPARG				LAT2				CCDC59
					GATA3-AS1				LATS1				PPM1D				LATS1				CCDC71
					GATA5				LATS2				PPP1R10				LATS2				CCDC86
					GBAP1				LEFTY1				PPP1R13L				LEFTY1				CCDC90A
					GCSAML				LEFTY2				PPP1R14A				LEFTY2				CCDC92
					GCSAML-AS1				LGALS7				PPP2R1A				LGALS7				CCDC94
					GDF7				LHX4				PRAME				LHX4				CCM2
					GDI2				LHX6				PRDM10				LHX6				CCNB1IP1
					GDPD5				LIFR				PRDM12				LIFR				CCNDBP1
					GEMIN4				LIMA1				PRDM13				LIMA1				CCNG1
					GGCX				LIMD1				PRDM14				LIMD1				CCNH
					GKN1				LIN9				PRDM15				LIN9				CCNK
					GKN2				LINC-PINT				PRDM16				LINC-PINT				CCNL1
					GLB1				LITAF				PRDM6				LITAF				CCNL2
					GLG1				LLGL1				PRDM8				LLGL1				CCNY
					GLOD4				LMNTD1				PRDM9				LMNTD1				CCPG1
					GMCL1				LOX				PRKCA				LOX				CCT3
					GMEB2				LRIG1				PRKCE				LRIG1				CCT4
					GNAI2P1				LRIG3				PRKCI				LRIG3				CCT5
					GNG2				LRMP				PRMT5				LRMP				CCT6A
					GNGT2				LRP1B				PSIP1				LRP1B				CCT7
					GNPNAT1				LRRC3B				PSMD10				LRRC3B				CCT8
					GOLGA3				LRRC4				PTCH1				LRRC4				CD164
					GOLPH3L				LSAMP				PTCH2				LSAMP				CD320
					GOPC				LTF				PTK2B				LTF				CD46
					GPATCH1				LXN				PTK7				LXN				CD63
					GPC5				LZTS1				PTMA				LZTS1				CD81
					GPN1				MAD1L1				PTP4A1				MAD1L1				CD82
					GPR113				MADD				PTP4A2				MADD				CD99L2
					GPR137C				MAL				PTP4A3				MAL				CDC123
					GPR143				MAP2K4				PTPN11				MAP2K4				CDC16
					GPR179				MAP3K4				PTTG1				MAP3K4				CDC23
					GPR37				MAP3K8				PTTG1IP				MAP3K8				CDC27
					GPRC5A				MAP4K1				PTTG2				MAP4K1				CDC37
					GPRC6A				MAPK10				PVT1				MAPK10				CDC37L1
					GPSM3				MAPK9				RAB11A				MAPK9				CDC40
					GPX5				MARCKS				RAB18				MARCKS				CDC42
					GPX6				MARVELD1				RAB22A				MARVELD1				CDC5L
					GRAMD1B				MAT2A				RAB23				MAT2A				CDIP1
					GRB10				MAX				RAB8A				MAX				CDIPT
					GREM1				MBD4				RAC1				MBD4				CDK12
					GRHL1				MCC				RAF1				MCC				CDK13
					GRID1				MCM9				RALGDS				MCM9				CDK16
					GRIK1				MCPH1				RAP1A				MCPH1				CDK2AP1
					GRIN2A				MDC1				RARA				MDC1				CDK4
					GRM4				MEG3				RASSF1				MEG3				CDK5RAP1
					GRM7				MEN1				RBM14				MEN1				CDK8
					GRP				MFSD2A				RBM15				MFSD2A				CDK9
					GSDMC				MIA				RBM3				MIA				CDS2
					GSTM1				MIA2				RBMY1A1				MIA2				CDV3
					GSX1				MLH1				REL				MLH1				CDYL
					GTF2H1				MLH3				RERE				MLH3				CEBPG
					GTPBP5				MME				RET				MME				CEBPZ
					GUCY1A2				MNT				RFC3				MNT				CECR5
					H2AFY				MOB1A				RGL4				MOB1A				CELF1
					HAGLR				MOB1B				RGR				MOB1B				CENPB
					HAO1				MRVI1				RHO				MRVI1				CENPT
					HAP1				MSH2				RHOA				MSH2				CEP104
					HAPLN1				MSMB				RHOC				MSMB				CEP57
					HBS1L				MST1				RING1				MST1				CEP63
					HCG22				MST1R				RINT1				MST1R				CERK
					HCG23				MT1DP				RIT1				MT1DP				CERS2
					HCG26				MT1F				RNF43				MT1F				CGGBP1
					HCG4P4				MT1G				ROCK1				MT1G				CHAMP1
					HCG4P5				MT1M				ROS1				MT1M				CHCHD1
					HCN1				MT2A				RPL23				MT2A				CHCHD2
					HCN3				MTAP				RRAS				MTAP				CHCHD3
					HDLBP				MTSS1				RRAS2				MTSS1				CHCHD4
					HEATR3				MTUS1				RSF1				MTUS1				CHCHD5
					HECTD4				MUS81				RUNX1				MUS81				CHCHD7
					HECW1				MXI1				RUNX1T1				MXI1				CHD1L
					HEL308				MYBBP1A				RUNX3				MYBBP1A				CHD4
					HELQ				MYH9				S100A4				MYH9				CHD8
					HEMGN				MYO18B				S100A7				MYO18B				CHERP
					HERC2				MYO1A				S100A8				MYO1A				CHID1
					HEY2				MZB1				SAG				MZB1				CHKB
					HHLA1				NAPEPLD				SALL4				NAPEPLD				CHMP1A
					HIGD1AP6				NBN				SART3				NBN				CHMP2A
					HIPK1				NCOA4				SATB1				NCOA4				CHMP2B
					HLA-A				NCOA5				SBSN				NCOA5				CHMP4A
					HLA-B				NDN				SEA				NDN				CHMP4B
					HLA-C				NDRG1				SEC62				NDRG1				CHMP5
					HLA-DOB				NDRG2				SEPT9				NDRG2				CHMP6
					HLA-DQ				NDRG4				SERTAD1				NDRG4				CHP1
					HLA-DQA1				NDST4				SERTAD2				NDST4				CHPT1
					HLA-DQA2				NEDD4				SERTAD3				NEDD4				CHRAC1
					HLA-DQB1				NEDD4L				SET				NEDD4L				CHST12
					HLA-DQB2				NEURL1				SETBP1				NEURL1				CHST7
					HLA-DR				NF1				SETDB1				NF1				CHTOP
					HLA-DRA				NF2				SFPQ				NF2				CHUK
					HLA-DRB1				NFATC2				SGK1				NFATC2				CHURC1
					HLA-DRB5				NFKB1				SIRT1				NFKB1				CHURC1-FNTB
					HLA-DRB6				NGFR				SIRT6				NGFR				CIAO1
					HLA-DRB9				NINJ1				SIX1				NINJ1				CIB1
					HLA-F				NIT2				SKI				NIT2				CIC
					HLA-U				NKX2-8				SKIL				NKX2-8				CINP
					HMGB3P11				NKX3-1				SKP2				NKX3-1				CIR1
					HMPS				NME1				SLC12A5				NME1				CIRH1A
					HNF1A				NNAT				SLC3A2				NNAT				CISD1
					HNF1B				NOL7				SMO				NOL7				CISD2
					HNF4G				NOTCH1				SMR3B				NOTCH1				CISD3
					HNRNPA1P41				NOTCH2				SMURF1				NOTCH2				CKAP4
					HOXB1				NOTCH3				SNAI1				NOTCH3				CLCC1
					HOXB13				NOV				SNCG				NOV				CLCN3
					HOXB2				NPAS2				SNORA59A				NPAS2				CLCN7
					HOXD1				NPM1				SNORA80E				NPM1				CLINT1
					HOXD3				NPRL2				SOX2				NPRL2				CLK3
					HPGDS				NR0B2				SOX4				NR0B2				CLNS1A
					HPSE2				NR1I2				SPAG9				NR1I2				CLOCK
					HRH3				NR2C2				SPARC				NR2C2				CLP1
					HSCB				NR4A1				SPATA4				NR4A1				CLPP
					HsG57825				NR4A3				SPI1				NR4A3				CLPTM1
					HSPA12A				NRBP1				SPRY2				NRBP1				CLPTM1L
					HSPD1P15				NRCAM				SQSTM1				NRCAM				CLPX
					hTERT				NRF1				SRC				NRF1				CLTA
					HTR3B				NRSN2				SREBF1				NRSN2				CLTB
					HTR3C				NTRK3				SRSF1				NTRK3				CLTC
					HTR5A				NUAK1				SRSF2				NUAK1				CMAS
					HYKK				NUMB				SRSF3				NUMB				CMC1
					IFNL3				NUP98				SRSF6				NUP98				CMC2
					IFNL4				NUPR1				SS18				NUPR1				CMC4
					IGF2				OLFM4				SSX1				OLFM4				CMPK1
					IGF2AS				ONECUT1				SSX2				ONECUT1				CNBP
					IGF2BP1				OPCML				SSX2B				OPCML				CNIH
					IKZF1				OSCP1				STAT3				OSCP1				CNIH4
					IL13				OSGIN1				STIL				OSGIN1				CNNM2
					IL1RAP				PACRG				STMN1				PACRG				CNNM3
					IL4				PAEP				STRA6				PAEP				CNOT1
					IMPA1				PAFAH1B1				STYK1				PAFAH1B1				CNOT11
					INHBB				PAIP2				SUZ12				PAIP2				CNOT2
					INS				PALB2				SWAP70				PALB2				CNOT3
					INSIG1				PANO1				SYK				PANO1				CNOT4
					INTS10				PANX2				SYT1				PANX2				CNOT7
					IRF4				PARK2				TAC1				PARK2				CNST
					IRX4				PARK7				TACSTD2				PARK7				COA1
					ISYNA1				PARP1				TAF1				PARP1				COA3
					ITGA6				PAWR				TAF15				PAWR				COA4
					ITGA9				PAX4				TAL1				PAX4				COA5
					ITPR1				PAX5				TAL2				PAX5				COA6
					ITPR2				PAX6				TALDO1				PAX6				COASY
					ITSN2				PBRM1				TAZ				PBRM1				COG1
					JAG1				PCDH10				TBC1D1				PCDH10				COG2
					JAK2				PCDH17				TBC1D15				PCDH17				COG3
					JARID2				PCDH8				TBC1D3				PCDH8				COG4
					JAZF1				PCDH9				TBC1D3C				PCDH9				COG7
					JUP				PCDHGC3				TBC1D7				PCDHGC3				COG8
					KARS				PCGF2				TBX2				PCGF2				COMMD1
					KATNA1				PDCD4				TBX3				PDCD4				COMMD10
					KCNA3				PDCD5				TCF3				PDCD5				COMMD3
					KCNC4				PDGFRL				TCL1A				PDGFRL				COMMD3-BMI1
					KCNE4				PDLIM4				TCL1B				PDLIM4				COMMD5
					KCNH1				PDS5B				TCL6				PDS5B				COMMD6
					KCNMB2				PDSS2				TCP1				PDSS2				COMMD7
					KCNMB2-AS1				PDX1				TEC				PDX1				COMMD9
					KCNN3				PEA15				TFCP2				PEA15				COMT
					KCNN4				PEBP1				TFE3				PEBP1				COPA
					KCNQ3				PEG3				TFG				PEG3				COPB1
					KHDRBS2				PER2				TGFB1				PER2				COPB2
					KIAA0825				PF4				TGM3				PF4				COPE
					KIAA1467				PFN1				THRA				PFN1				COPG1
					KIAA1516				PGR				TINCR				PGR				COPS2
					KIAA1752				PGRMC2				TKTL1				PGRMC2				COPS3
					KIAA2018				PHACTR4				TLE1				PHACTR4				COPS4
					KIF1B				PHB				TLX1				PHB				COPS5
					KIF3C				PHC3				TMEM140				PHC3				COPS6
					KITLG				PHF6				TMPOP2				PHF6				COPS7A
					KLF11				PHLDA2				TMPRSS2				PHLDA2				COPS7B
					KLF12				PHLDA3				TNFRSF1B				PHLDA3				COPS8
					KLF14				PHLPP1				TNS4				PHLPP1				COPZ1
					KLF4				PHLPP2				TP63				PHLPP2				COQ10B
					KLF5				PHOX2A				TP73				PHOX2A				COQ2
					KLHL18				PIAS1				TPD52				PIAS1				COQ4
					KLK2				PIN1				TPR				PIN1				COQ5
					KLK3				PINX1				TRAF6				PINX1				COQ6
					KREMEN1				PIWIL2				TRE17				PIWIL2				CORO1C
					KRT18P13				PKD1				TREH				PKD1				COX11
					KRT18P28				PKNOX1				TRIB1				PKNOX1				COX14
					KRT18P32				PLA2G16				TRIB2				PLA2G16				COX15
					KRT18P42				PLA2G2A				TRIM28				PLA2G2A				COX16
					KRT5				PLA2G7				TRIM32				PLA2G7				COX19
					KRT78				PLA2R1				TRIM8				PLA2R1				COX20
					KRT8				PLAGL1				TRIO				PLAGL1				COX4I1
					KRT8P22				PLCB3				TRIP6				PLCB3				COX5B
					KRTHB5				PLCD1				TSPAN1				PLCD1				COX6B1
					LACE1				PLCE1				TSPY1				PLCE1				COX6C
					LAMA1				PLD1				TWIST1				PLD1				COX7A2
					LAMA5				PLEKHO1				TXN				PLEKHO1				COX7A2L
					LAMC1				PLK1				TYMS				PLK1				COX7C
					LAMC3				PLK2				TYRP1				PLK2				COX8A
					LARP4				PLK5				UBE2C				PLK5				CPD
					LARP7P4				PLXNC1				UBE3C				PLXNC1				CPNE1
					LASS2				PML				UCA1				PML				CPNE2
					LCN1P2				PNN				UCHL1				PNN				CPNE3
					LDAH				POU2F3				UHRF1				POU2F3				CPOX
					LDHD				POU6F2				URI1				POU6F2				CPSF2
					LDLRAD4				PPARA				USP22				PPARA				CPSF3L
					LENEP				PPARG				USP4				PPARG				CPSF4
					LGR6				PPM1A				USP6				PPM1A				CPSF6
					LHPP				PPM1L				VAV1				PPM1L				CPSF7
					LILRA3				PPP1CA				VAV2				PPP1CA				CRADD
					LILRA5				PPP1R1B				VAV3				PPP1R1B				CRBN
					LIMA1				PPP2CA				VIM				PPP2CA				CRCP
					LIME1				PPP2CB				WAPL				PPP2CB				CREB3
					LINC-PINT				PPP2R1B				WHSC1				PPP2R1B				CREBZF
					LINGO2				PPP2R2C				WHSC1L1				PPP2R2C				CREG1
					LIPC				PPP2R4				WISP1				PPP2R4				CRELD1
					LIPG				PPP2R5C				WNT1				PPP2R5C				CRIPAK
					LITAF				PPP3CC				WNT10A				PPP3CC				CRIPT
					LMO4				PRDM1				WNT10B				PRDM1				CRK
					LMTK2				PRDM11				WNT2				PRDM11				CRKL
					lnc-POLR3G-4				PRDM2				WNT3				PRDM2				CRLS1
					LNX2				PRDM4				WNT5A				PRDM4				CRNKL1
					LPCAT1				PRDM5				WT1				PRDM5				CRTC2
					LPP				PRICKLE1				WWTR1				PRICKLE1				CRY2
					LPXN				PRKAA1				XCL1				PRKAA1				CSGALNACT2
					LRFN2				PRKAA2				XIAP				PRKAA2				CSNK1A1
					LRIG1				PRKAR1A				YAP1				PRKAR1A				CSNK1A1L
					LRRC31				PRKCB				YBX1				PRKCB				CSNK1D
					LRRC34				PRKCD				YEATS4				PRKCD				CSNK1G3
					LRRN2				PRKCDBP				YES1				PRKCDBP				CSNK2A3
					LSAMP				PRKCE				YWHAG				PRKCE				CSNK2B
					LSP1				PRODH				YWHAQ				PRODH				CSRP2BP
					LTA4H				PROX1				YWHAZ				PROX1				CST3
					LTB				PRR5				YY1				PRR5				CSTB
					LYPD5				PTCH1				YY1AP1				PTCH1				CSTF1
					LYPD6				PTCH2				ZBTB16				PTCH2				CSTF2T
					MACF1				PTCSC3				ZBTB7A				PTCSC3				CTAGE5
					MAD1L1				PTEN				ZEB1-AS1				PTEN				CTBP1
					MAFTRR				PTENP1				ZFAND4				PTENP1				CTCF
					MAGI2				PTGDR				ZFAS1				PTGDR				CTDSP2
					MALRD1				PTPN1				ZIC2				PTPN1				CTNNA1
					MAP1LC3B2				PTPN11				ZMYM2				PTPN11				CTNNB1
					MAP3K1				PTPN12				ZNF217				PTPN12				CTNNBIP1
					MARCH8,				PTPN13				ZNF268				PTPN13				CTNNBL1
					MARK2P12				PTPN2				ZNF703				PTPN2				CTNND1
					MBIP				PTPN23				ZNHIT6				PTPN23				CTSA
					MC1R				PTPN6								PTPN6				CTSD
					MCF2L				PTPRC								PTPRC				CTTN
					MCL1				PTPRD								PTPRD				CTU2
					MCM3AP				PTPRJ								PTPRJ				CUEDC2
					MCUR1				PTPRK								PTPRK				CUL1
					MDFI				PTPRT								PTPRT				CUL2
					MDM4				PWAR4								PWAR4				CUL4A
					MDS1				PYCARD								PYCARD				CUL4B
					MECOM				PYHIN1								PYHIN1				CUL5
					MED13L				RAB25								RAB25				CUTA
					MERIT40				RAB7A								RAB7A				CUX1
					METAP1				RAD23B								RAD23B				CWC15
					METAP1D				RAD51C								RAD51C				CWC22
					METTL4				RANBP9								RANBP9				CWC25
					MGAT5B				RAP1A								RAP1A				CXXC1
					MICA				RAP1GAP								RAP1GAP				CXXC5
					MICB				RARB								RARB				CXorf40A
					MICC				RARRES3								RARRES3				CXorf40B
					MIER2				RASAL1								RASAL1				CXorf56
					MIER3				RASAL2								RASAL2				CYB5B
					MIPEP				RASL10A								RASL10A				CYB5D2
					MIPEPP2				RASL10B								RASL10B				CYB5R3
					MKL1				RASL11A								RASL11A				CYC1
					MKLN1				RASSF1								RASSF1				CYFIP1
					MLKL				RASSF10								RASSF10				CYHR1
					MLLT10				RASSF2								RASSF2				CYP2U1
					MLPH				RASSF3								RASSF3				D2HGDH
					MMADHC				RASSF4								RASSF4				DAD1
					MMP10				RASSF5								RASSF5				DAG1
					MMP2				RASSF8								RASSF8				DAGLB
					MMP20				RB1								RB1				DALRD3
					MMP27				RB1CC1								RB1CC1				DAP3
					MMP7				RBBP7								RBBP7				DARS
					MMP8				RBBP8								RBBP8				DARS2
					MOG				RBL1								RBL1				DAXX
					MRP2				RBL2								RBL2				DAZAP1
					MRPL45				RBM14								RBM14				DBT
					MRPS30				RBM38								RBM38				DCAF10
					MSH5				RBM4								RBM4				DCAF11
					MSMB				RBM5								RBM5				DCAF12
					MSRA				RBM6								RBM6				DCAF13
					MTAP				RBMS3								RBMS3				DCAF5
					MTCL1				RBMX								RBMX				DCAF7
					MTCO3P1				RBP1								RBP1				DCAF8
					MTHFD2P4				RCHY1								RCHY1				DCAKD
					MTMR3				RECK								RECK				DCTD
					MTRF1L				RFWD2								RFWD2				DCTN2
					MTRNR2L9				RHOA								RHOA				DCTN3
					MTUS1				RHOB								RHOB				DCTN4
					MTX1				RHOBTB2								RHOBTB2				DCTN5
					MUC1				RINT1								RINT1				DCTN6
					MUS81				RITA1								RITA1				DCTPP1
					MX2				RNASEL								RNASEL				DCUN1D3
					MXI1				RNASET2								RNASET2				DCUN1D4
					MYB				RND3								RND3				DCUN1D5
					MYC				RNF111								RNF111				DDA1
					MYCN				RNF144A								RNF144A				DDB1
					MYEOV				RNF180								RNF180				DDB2
					MYL10				RNF8								RNF8				DDOST
					MYNN				RNH1								RNH1				DDRGK1
					MYO1D				ROBO1								ROBO1				DDX1
					MYO6				ROR2								ROR2				DDX10
					MYRF				RPA1								RPA1				DDX17
					MYRIP				RPL10								RPL10				DDX18
					N4BP2L1				RPL11								RPL11				DDX19A
					N4BP2L2				RPL5								RPL5				DDX19B
					NAA25				RPRM								RPRM				DDX21
					NAA50				RPS6KA2								RPS6KA2				DDX23
					NAALADL2				RPS6KA6								RPS6KA6				DDX24
					NABP1				RTN4								RTN4				DDX27
					NAF1				RTN4IP1								RTN4IP1				DDX39B
					NALCN				RUNX1								RUNX1				DDX3X
					NAMPTL				RUNX2								RUNX2				DDX41
					NAMPTP1				RUNX3								RUNX3				DDX42
					NANP				S100A11								S100A11				DDX46
					NAPG				S100A2								S100A2				DDX47
					NAT2				SAA1								SAA1				DDX49
					NCAM2				SAFB								SAFB				DDX54
					NCBP1				SAFB2								SAFB2				DDX56
					NCOA1				SALL2								SALL2				DDX59
					NCOA2				SALL4								SALL4				DEDD
					NCOA7				SAMD9L								SAMD9L				DEF8
					NCR3				SASH1								SASH1				DEGS1
					NDFIP2				SCGB3A1								SCGB3A1				DEK
					NDUFB3				SCRIB								SCRIB				DENND1A
					NDUFB4P4				SCUBE2								SCUBE2				DENND4A
					NEBL				SCYL1								SCYL1				DENR
					NEDD9				SDHA								SDHA				DERA
					NEK10				SDHB								SDHB				DERL1
					NEU1				SDHD								SDHD				DERL2
					NFKBIZ				SEC14L2								SEC14L2				DESI1
					NGFR				SELENBP1								SELENBP1				DEXI
					NID2				SEMA3B								SEMA3B				DFFA
					NKD2				SEMA3F								SEMA3F				DGCR14
					NKX2-1				SEPT4								SEPT4				DGCR2
					NKX2-3				SERPINB5								SERPINB5				DGCR6L
					NKX3-1				SERPINI2								SERPINI2				DHPS
					NLGN3				SETD2								SETD2				DHRS12
					NOBOX				SFN								SFN				DHRS7B
					NOC3L				SFRP1								SFRP1				DHX15
					NOL10				SFRP2								SFRP2				DHX16
					NOS1				SFRP4								SFRP4				DHX29
					NOTCH4				SFRP5								SFRP5				DHX30
					NPAS3				SGMS1								SGMS1				DHX32
					NPFFR1				SH2B3								SH2B3				DHX33
					NPM1P51				SH3GLB1								SH3GLB1				DHX36
					NR1H4				SHISA3								SHISA3				DHX38
					NR2F2-AS1				SHPRH								SHPRH				DHX8
					NR5A2				SHQ1								SHQ1				DHX9
					NRG1				SIAH1								SIAH1				DIABLO
					NRIP1				SIK1								SIK1				DIDO1
					NSF				SIRT1								SIRT1				DIEXF
					NTN4				SIRT2								SIRT2				DIMT1
					NUDT10				SIRT3								SIRT3				DIRC2
					NUDT11				SIRT4								SIRT4				DIS3
					NXN				SIRT6								SIRT6				DIS3L2
					OBFC1				SKIL								SKIL				DKC1
					OCA2				SKP2								SKP2				DLD
					OPCML				SLC39A1								SLC39A1				DLG1
					OPHN1				SLC39A4								SLC39A4				DLGAP4
					OR10Q2P				SLC5A8								SLC5A8				DLST
					OR2C3				SLC9A3R1								SLC9A3R1				DMAP1
					OR4F15				SLIT2								SLIT2				DNAAF2
					OR52N2				SLX4								SLX4				DNAJA2
					OR5AL1				SMAD2								SMAD2				DNAJA3
					OR5AL2P				SMAD4								SMAD4				DNAJB11
					OR5V1				SMARCA2								SMARCA2				DNAJB12
					OR8U8				SMARCA4								SMARCA4				DNAJB9
					ORAOV1				SMARCB1								SMARCB1				DNAJC10
					ORF				SMARCC1								SMARCC1				DNAJC11
					OSBPL2				SMCHD1								SMCHD1				DNAJC14
					OSBPL3				SMYD4								SMYD4				DNAJC17
					OVOL1				SNORD50A								SNORD50A				DNAJC19
					P3H2				SOCS1								SOCS1				DNAJC2
					PADI4				SOCS3								SOCS3				DNAJC21
					PADI6				SOD2								SOD2				DNAJC3
					PAG1				SOX1								SOX1				DNAJC4
					PAN3				SOX11								SOX11				DNAJC5
					PAN3-AS1				SOX15								SOX15				DNAJC7
					PANDAR				SOX7								SOX7				DNAJC8
					PAPOLG				SP100								SP100				DNAJC9
					PARD3				SPARC								SPARC				DNASE2
					PARG				SPARCL1								SPARCL1				DNLZ
					PARK2				SPI1								SPI1				DNM1L
					PARP1				SPINK7								SPINK7				DNM2
					PARP11				SPINT2								SPINT2				DNTTIP1
					PARP4				SPOP								SPOP				DNTTIP2
					PAX8				SPRY2								SPRY2				DOHH
					PAX8-AS1				SPRY4								SPRY4				DOLK
					PAX9				SPTBN1								SPTBN1				DPAGT1
					PAXIP1				SRGAP3								SRGAP3				DPH1
					PBX2				SRPX								SRPX				DPH2
					PBXIP1				SSBP2								SSBP2				DPH3
					PCAT18				ST13								ST13				DPH5
					PCAT19				ST20								ST20				DPM1
					PCAT2				ST5								ST5				DPP7
					PCBD2				ST7								ST7				DPY30
					PCNX				STARD13								STARD13				DR1
					PDE4B				STAT1								STAT1				DRAM2
					PDE4D				STAT3								STAT3				DRAP1
					PDE4DN2				STAT5A								STAT5A				DRG2
					PDGFB				STK10								STK10				DROSHA
					PDLIM5				STK11								STK11				DSCR3
					PDX1				STRADA								STRADA				DTWD1
					PDX1-AS1				STUB1								STUB1				DUSP11
					PDZD2				SUFU								SUFU				DUSP14
					PEX14				SUZ12								SUZ12				DUSP16
					PGAM1P5				SYK								SYK				DUSP22
					PGD				SYNM								SYNM				DUT
					PHACTR2				SYNPO2								SYNPO2				DVL3
					PHB				SYT13								SYT13				DYM
					PHLDB1				TAGLN								TAGLN				DYNC1LI1
					PHLPP2				TANK								TANK				DYNLL2
					PHOSPHO1				TAT								TAT				DYNLRB1
					PIEZO2				TBL2								TBL2				DYNLT1
					PIGU				TBRG1								TBRG1				E2F4
					PIK3C2B				TBX5								TBX5				E4F1
					PIP4K2A				TCEAL7								TCEAL7				EAF1
					PITX1				TCEB3								TCEB3				EAPP
					PKD1L3				TCF3								TCF3				EARS2
					PKHD1				TCF4								TCF4				EBAG9
					PKMP4				TCF7L2								TCF7L2				EBNA1BP2
					PLA2G6				TCHP								TCHP				ECD
					PLCB1				TDGF1								TDGF1				ECH1
					PLCE1				TDRG1								TDRG1				ECHDC1
					PLEKHA6				TES								TES				ECHS1
					PLEKHG6				TET2								TET2				ECI1
					PLEKHM1				TFAP2A								TFAP2A				ECI2
					PLIN3				TFPI2								TFPI2				ECSIT
					PLXNC1				TGFB1								TGFB1				EDC3
					PMP2				TGFBI								TGFBI				EDC4
					PMVK				TGFBR2								TGFBR2				EDEM3
					POLD3				TGFBR3								TGFBR3				EDF1
					POLR1D				TGM3								TGM3				EED
					POLR2A				THBD								THBD				EEF1B2
					POLR3B				THBS1								THBS1				EEF1E1
					POT1				THRA								THRA				EEF2
					POU5F1				THRB								THRB				EEFSEC
					POU5F1B				THSD1								THSD1				EFCAB14
					POU5FIP1				THY1								THY1				EFHA1
					PPDPF				TIMP3								TIMP3				EFR3A
					PPFIBP2				TMEFF1								TMEFF1				EFTUD1
					PPIL3				TMEFF2								TMEFF2				EFTUD2
					PPM1E				TMEM127								TMEM127				EGLN2
					PPP1R14A				TMPRSS11A								TMPRSS11A				EHMT1
					PPP1R15B				TMPRSS6								TMPRSS6				EI24
					PPT2				TNFAIP3								TNFAIP3				EID2
					PPT2-EGF				TNFAIP8L2								TNFAIP8L2				EIF1
					PPT2-EGFL8				TNFRSF10A								TNFRSF10A				EIF1AD
					PRAC				TNFRSF10B								TNFRSF10B				EIF1B
					PRC1				TNFRSF12A								TNFRSF12A				EIF2A
					PRC1-AS1				TNFRSF18								TNFRSF18				EIF2AK1
					PRCP				TNFSF12								TNFSF12				EIF2AK3
					PRDM14				TNFSF9								TNFSF9				EIF2AK4
					PREX1				TNK1								TNK1				EIF2B2
					PRIC285				TOM1L2								TOM1L2				EIF2B3
					PRKAA1				TOPORS								TOPORS				EIF2B4
					PRKACB				TP53								TP53				EIF2B5
					PRKAR2B				TP53BP1								TP53BP1				EIF2D
					PRKCI				TP53BP2								TP53BP2				EIF2S1
					PRLHR				TP53COR1								TP53COR1				EIF2S2
					PRNCR1				TP53INP1								TP53INP1				EIF3A
					PRPF6				TP63								TP63				EIF3B
					PRPH				TP73								TP73				EIF3D
					PRPSAP2				TPTE2								TPTE2				EIF3E
					PRRT1				TREX2								TREX2				EIF3G
					PSCA				TRIM13								TRIM13				EIF3H
					PSD				TRIM15								TRIM15				EIF3I
					PSD3				TRIM24								TRIM24				EIF3J
					PSMA4				TRIM3								TRIM3				EIF3K
					PSMC3IP				TRIM31								TRIM31				EIF3L
					PSMC6				TRIM32								TRIM32				EIF3M
					PSORS1				TRIM35								TRIM35				EIF4A1
					PSORS1C1				TRIM62								TRIM62				EIF4A3
					PSORS1C2				TRIT1								TRIT1				EIF4E2
					PTCSC3				TSC1								TSC1				EIF4G1
					PTGER4				TSC2								TSC2				EIF4G2
					PTHLH				TSC22D1								TSC22D1				EIF4G3
					PTK6				TSG101								TSG101				EIF4H
					PTPDC1				TSLP								TSLP				EIF5
					PTPN2				TSPAN13								TSPAN13				EIF5A
					PTPN22				TSPAN32								TSPAN32				EIF5AL1
					PTPN23				TSSC4								TSSC4				EIF5B
					PTPN7				TTC4								TTC4				EIF6
					PTPRJ				TTF1								TTF1				ELAC2
					PVT1				TUSC1								TUSC1				ELAVL1
					PYGL				TUSC2								TUSC2				ELF2
					PYGO2				TUSC7								TUSC7				ELK1
					RAB3C				TWIST2								TWIST2				ELK4
					RAB5CP2				TXNIP								TXNIP				ELL2
					RAD21				UBE2QL1								UBE2QL1				ELMOD3
					RAD23B				UBE4B								UBE4B				ELOVL1
					RAD23BP2				UBIAD1								UBIAD1				ELP2
					RAD51AP1				UCHL1								UCHL1				ELP3
					RAD51B				UFL1								UFL1				ELP4
					RAD51C				UHRF2								UHRF2				ELP6
					RAD51L1				UIMC1								UIMC1				EMC1
					RAD52				UNC5A								UNC5A				EMC10
					RALY				UNC5B								UNC5B				EMC2
					RALY-ASIP				UNC5C								UNC5C				EMC3
					RANBP9				UNC5D								UNC5D				EMC4
					RASL10A				USP12								USP12				EMC6
					RASSF6				USP33								USP33				EMC7
					RBBP4P3				UVRAG								UVRAG				EMC8
					RBMS3				VDR								VDR				EMC9
					RCC2				VEGFA								VEGFA				EMD
					RDBP				VEZT								VEZT				EMG1
					REL				VHL								VHL				ENDOG
					RFWD3				VIL1								VIL1				ENOPH1
					RFX6				VIM								VIM				ENSA
					RGS17				VPS53								VPS53				ENTPD4
					RGS22				VSNL1								VSNL1				ENTPD6
					RHBDD3				VTRNA2-1								VTRNA2-1				ENY2
					RHOU				VWA5A								VWA5A				EPC1
					RHPN2				WDR11								WDR11				EPM2AIP1
					RIF1				WDR48								WDR48				EPN1
					RIT2				WFDC1								WFDC1				EPRS
					RMDN2				WHSC1L1								WHSC1L1				ERAL1
					RMST				WIF1								WIF1				ERAP1
					RN7SKP167				WISP3								WISP3				ERCC1
					RN7SKP21				WNK2								WNK2				ERCC2
					RN7SKP226				WNT11								WNT11				ERCC3
					RN7SL126P				WNT5A								WNT5A				ERCC5
					RN7SL148P				WNT7A								WNT7A				ERGIC2
					RN7SL383P				WT1								WT1				ERGIC3
					RN7SL632P				WWOX								WWOX				ERH
					RN7SL734P				XAF1								XAF1				ERI3
					RNA5-8SP4				XIST								XIST				ERICH1
					RNA5SP205				XPO5								XPO5				ERLEC1
					RNASET2				XRCC5								XRCC5				ERO1L
					RNF146				YAP1								YAP1				ERP44
					RNF149				YPEL3								YPEL3				ESD
					RNF181				ZBTB16								ZBTB16				ESF1
					RNF182				ZBTB18								ZBTB18				ETF1
					RNF43				ZBTB4								ZBTB4				ETFA
					RNF5				ZBTB48								ZBTB48				ETFB
					RNF5P1				ZBTB7C								ZBTB7C				ETV6
					RNGTT				ZC3H10								ZC3H10				EWSR1
					RNMTL1				ZDHHC2								ZDHHC2				EXD2
					RNU6-1091P				ZFAS1								ZFAS1				EXOC1
					RNU6-1145P				ZFHX3								ZFHX3				EXOC2
					RNU6-253P				ZFP36								ZFP36				EXOC3
					RNU6-281P				ZFP36L2								ZFP36L2				EXOC4
					RNU6-609P				ZFP82								ZFP82				EXOC7
					RNU6-650P				ZHX2								ZHX2				EXOC8
					RNU6-66P				ZIC1								ZIC1				EXOSC1
					RNU6-694P				ZMYND10								ZMYND10				EXOSC10
					RNU6-716P				ZMYND11								ZMYND11				EXOSC2
					RNU6ATAC20P				ZNF185								ZNF185				EXOSC4
					RNU7-89P				ZNF292								ZNF292				EXOSC7
					RNY1P8				ZNF366								ZNF366				EXOSC8
					ROPN1L				ZNF382								ZNF382				EXT2
					ROR1				ZNF668								ZNF668				EXTL3
					ROS1				ZYX								ZYX				FADD
					RP11-428L9.1												ABL1				FAF1
					RP11-428L9.2												ABL2				FAF2
					RP1-228P16.4												ACOD1				FAHD1
					RPL10P14												ACTN4				FAM104B
					RPL15P15												ADAM28				FAM108A1
					RPL17P14												ADAM9				FAM108B1
					RPL17P33												ADGRF1				FAM114A2
					RPL21P119												ADRBK2				FAM118B
					RPL23AP61												AFF1				FAM120A
					RPL23P8												AFF3				FAM120AOS
					RPL24P7												AGAP2				FAM120B
					RPL26P25												AGFG1				FAM122A
					RPL30P11												AGRN				FAM127B
					RPL31P48												AHI1				FAM134A
					RPL32P14												AKAP13				FAM134C
					RPL36AP40												AKAP9				FAM136A
					RPL6												AKIRIN2				FAM149B1
					RPL7L1P10												AKT1				FAM160A2
					RPL7P41												AKT2				FAM160B1
					RPS21												AKTIP				FAM160B2
					RPS23P3												ALDH1A1				FAM162A
					RPS25P10												ALK				FAM168B
					RPS27P20												ALL1				FAM173A
					RPS27P27												ANIB1				FAM173B
					RPS2P1												ANP32C				FAM174A
					RPS6KA2-AS1												ANP32D				FAM175B
					RRM2												AQP1				FAM177A1
					RSPH3												AR				FAM178A
					RSPO1												ARAF				FAM192A
					RSPO2												ARHGEF1				FAM199X
					RTEL1												ARHGEF2				FAM200A
					RTEL1-TN												ARHGEF5				FAM204A
					RTEL1-TNFRSF6B												ARID3A				FAM206A
					RUNX1												ASPSCR1				FAM208B
					RXFP1												ATF1				FAM20B
					RYR2												AURKA				FAM210B
					SALL3												AXL				FAM32A
					SALL4P5												BAALC				FAM35A
					SAMD10												BAIAP2L1				FAM3A
					SATB2												BCAR4				FAM50A
					SAXO1												BCKDHB				FAM50B
					SBF2												BCL11A				FAM58A
					SCAF8												BCL11B				FAM63A
					SCARB1												BCL2				FAM73B
					SCG5												BCL2A1				FAM8A1
					SCYL2												BCL2L1				FAM96A
					SDHAP3												BCL2L12				FAM96B
					SDHDP3												BCL3				FAM98A
					SEC16A												BCL6				FARS2
					SEMA3E												BCL9				FARSA
					SEMA5B												BCL9L				FARSB
					SEP2,												BIRC2				FASTK
					SEP4,												BIRC3				FASTKD2
					SEPT4-AS1												BIRC5				FASTKD5
					SERPINH1												BLK				FBRSL1
					SESN1												BMI1				FBXL15
					SETDB1												BMP7				FBXL17
					SETP16												BOC				FBXL3
					SFPQ												BRAF				FBXL4
					SFXN2												BRD4				FBXL5
					SH2B3												BRF2				FBXL6
					SH3PXD2A												CABIN1				FBXO11
					SHC1												CAMK1D				FBXO18
					SHROOM2												CARD11				FBXO22
					SIAH2												CBFB				FBXO28
					SIAT7C												CBLB				FBXO3
					SIDT1												CBLL1				FBXO38
					SIVA1												CBX7				FBXO42
					SIX1												CBX8				FBXO45
					SIX4												CCDC28A				FBXO6
					SKA2												CCDC6				FBXO7
					SKAP1												CCNB1				FBXW11
					SKIDA1												CCNB2				FBXW2
					SKIL												CCND1				FBXW4
					SKIV2L												CCNE1				FBXW5
					SLBP												CCNL1				FBXW7
					SLC10A2												CD24				FCF1
					SLC10A5												CDC25A				FDFT1
					SLC12A7												CDC25C				FDPS
					SLC14A1												CDC5L				FDX1
					SLC14A2												CDC6				FECH
					SLC17A8												CDK1				FEM1C
					SLC1A1												CDK14				FEN1
					SLC20A44												CDK4				FEZ2
					SLC22A1												CDK5R2				FGFR1OP2
					SLC22A2												CDK8				FH
					SLC22A3												CDKN3				FIBP
					SLC25A18P1												CDON				FICD
					SLC25A21												CEACAM6				FIP1L1
					SLC25A26												CENPW				FIS1
					SLC25A28												CFLAR				FIZ1
					SLC25A44												CHD1L				FKBP3
					SLC2A4RG												CHIC1				FKBP8
					SLC30A8												CHL1				FKBPL
					SLC35D2												CKS1B				FKRP
					SLC41A1												CMC4				FLAD1
					SLC45A1												CNR2				FLCN
					SLC45A2												CNTN2				FLOT1
					SLC4A7												COPS3				FLOT2
					SLC50A1												COPS5				FNDC3A
					SLC6A18												CREB1				FNTA
					SLC6A19												CRK				FNTB
					SLC6A3												CRKL				FOPNL
					SLC7A												CRLF2				FOXK2
					SLC7A3												CROT				FOXP4
					SLC7A8												CRTC1				FOXRED1
					SLCO3A1												CRYAB				FPGS
					SMAD3												CSF1				FPGT
					SMAD6												CSF1R				FRA10AC1
					SMAD7												CSF3				FTO
					SMARCAD1												CSF3R				FTSJ1
					SMG6												CSNK2A1				FTSJ2
					SNORD125												CSNK2A2				FTSJ3
					SNX16												CT45A1				FTSJD1
					SNX32												CTBP2				FTSJD2
					SOCS7												CTNNB1				FUBP1
					SOGA2												CTNND2				FUK
					SOX4												CTSZ				FUNDC2
					SOX9												CTTN				FXN
					SP4												CUL4A				FYTTD1
					SP8												CUL7				FZR1
					SPARCL1												CXCL1				G3BP1
					SPATA33												CXCL2				GAA
					SPICE1												CXCL3				GABARAP
					SPOP												CXCR4				GABARAPL2
					SPRY4												CYP24A1				GABPB1
					SPSB2												DAXX				GADD45GIP1
					SRC												DCD				GALK2
					SRGAP1												DCUN1D1				GALNS
					SRMS												DDHD2				GALNT1
					SRP14												DDIT3				GALNT2
					SRP14-AS1												DDX6				GALT
					SRRM1P1												DEK				GANAB
					SRSF10P2												DIS3				GAPVD1
					SSBP2												DLX5				GARS
					SSBP4												DNPH1				GART
					ST3GAL1												DPPA2				GATAD2A
					ST6GAL1												DPPA4				GATAD2B
					ST6GALNAC3												DSG3				GATC
					STC2												DUSP12				GBA
					STG												E2F5				GBA2
					STK19												ECHS1				GBF1
					STK25												EEF1A2				GCC1
					STMN3												EEF1D				GCDH
					STXBP4												EGFR				GCLC
					STYX												EIF3E				GCLM
					SUFU												EIF3I				GDE1
					SUGCT												EIF4E				GDI2
					SUMO2P1												EIF5A2				GDPGP1
					SURF6												ELAVL1				GEMIN7
					SYNGR2												ELF4				GEMIN8
					SYNJ2												ELK1				GET4
					SYNPO2												ELK3				GFER
					SYNRG												ELL				GFM1
					TAB2												EML4				GFOD2
					TACC1												EMSY				GGCT
					TACC3												EN2				GGNBP2
					TADA2A												ENTPD5				GGT7
					TAF1B												EPCAM				GHDC
					TAGAP												EPS8				GHITM
					TAL2												ERAS				GID8
					TAP2												ERBB2				GINM1
					TARDBP												ERBB3				GIPC1
					TBC1D27												ERG				GLCE
					TBC1D3												ERGIC1				GLE1
					TBC1D3F												ERVW-1				GLG1
					TBL1X												ESPL1				GLI4
					TBL1XR1												ETS1				GLO1
					TBX1												ETV1				GLRX2
					TBX3												ETV3				GLRX3
					TBX5												ETV4				GLRX5
					TBXAS1												EVI2A				GLT8D1
					TCF19												EVI5				GLTP
					TCF2												EWSR1				GLTPD1
					TCF3												FAM189B				GLYR1
					TCF7L2												FAM72A				GMPPA
					TDP2												FAM83D				GMPR2
					TENC1												FASN				GNB1
					TENM3												FDPS				GNB2
					TERC												FES				GNE
					TERF21P												FEV				GNL2
					TERT												FEZF1				GNL3
					TET2												FGF10				GNPAT
					TET2-AS1												FGF3				GNPDA1
					TEX11												FGF4				GNPNAT1
					TEX14												FGF5				GNPTG
					TFEB												FGF6				GNS
					TFF1												FGF8				GOLGA1
					TFRC												FGFR1				GOLGA2
					TGFB1												FGFR1OP				GOLGA3
					TGFBR1												FGFR2				GOLGA5
					TGFBR2												FGFR3				GOLGA7
					TGM3												FGFR4				GOLGB1
					TGM5												FGR				GOLPH3
					TH												FHL2				GOLT1B
					THADA												FIP1L1				GOPC
					THAP4												FLI1				GORASP1
					THBS3												FNDC3B				GORASP2
					THEG												FOS				GOSR1
					THEM75												FOSL1				GOSR2
					THSD7B												FOXG1				GPAA1
					TICAM1												FOXM1				GPANK1
					TIMM23												FOXQ1				GPATCH4
					TIPARP												FRAT1				GPBP1
					TMEM123												FUBP1				GPBP1L1
					TMEM129												FYN				GPHN
					TMEM170A												FZD2				GPI
					TMEM173												GAB2				GPKOW
					TMEM180												GAEC1				GPN1
					TMEM220-AS1												GALNT10				GPN2
					TMEM231												GALR2				GPN3
					TMEM38B												GATA1				GPR107
					TMEM45B												GATA6				GPR108
					TMOD1												GFI1				GPS1
					TMPRSS2												GFI1B				GPS2
					TMTC1												GLI2				GPX4
					TNF												GLI3				GRAMD4
					TNFAIP6												GLO1				GRHPR
					TNFRSF13B												GMNN				GRINA
					TNFRSF19												GNA12				GRIPAP1
					TNFRSF1A												GNA13				GRPEL1
					TNFRSF6B												GNAI2				GRSF1
					TNFSF10												GNAQ				GRWD1
					TNIP3												GNAS				GSK3A
					TNNT3												GOLPH3				GSK3B
					TNRC6B												GOPC				GSPT1
					TNRC9												GPAT4				GSPT2
					TNS3												GPM6A				GSR
					TNXA												GPM6B				GSS
					TNXB												GPR132				GSTK1
					TOM1												GRM1				GSTM4
					TOMM22P4												GSK3A				GSTO1
					TOX3												GSM1				GTDC2
					TP53												HAS1				GTF2A1
					TP63												HAX1				GTF2B
					TPCN2												HDGFRP2				GTF2F1
					TPD52L2												HES6				GTF2F2
					TPH2												HHEX				GTF2H1
					TPPP												HLF				GTF2H4
					TPRG1												HMGA1				GTF2H5
					TRA-AGC6-1												HMGA2				GTF2I
					TRF-GAA3-1												HMGN5				GTF3A
					TRIM31												HNRNPA1				GTF3C1
					TRIM31-AS1												HOTAIR				GTF3C2
					TRIM37												HOTTIP				GTF3C3
					TRIM8												HOXA1				GTF3C5
					TRIP13												HOXA9				GTF3C6
					TRNAA-UGC												HOXA-AS2				GTPBP10
					TRPS1												HOXD13				GTPBP4
					TRV-TAC3-1												HOXD9				GTPBP5
					TSGA13												HRAS				GTPBP8
					TSHZ1												HSPA1A				GUK1
					TSPO2												HSPA4				GZF1
					TTC28												HSPA5				H1FX
					TTC33												HSPB1				H2AFV
					TTC9												HULC				H2AFX
					TUBA1C												ID1				H2AFY
					TXNDC16												ID2				H2AFZ
					TYR												IFNG				HADH
					UBAC2												IGF1R				HADHA
					UBE2T												IGF2				HAGH
					UBE4B												IGF2BP1				HARS
					UBQLN1P1												IKBKE				HARS2
					UCK2												IL7R				HAT1
					UCKL1												INPPL1				HAUS3
					UCKL1-AS1												INTS1				HAUS4
					UGT1A												INTS2				HAUS7
					UGT1A10												INTS3				HAX1
					UGT1A8												INTS4				HBP1
					ULK4												INTS5				HBS1L
					UNC5CL												INTS7				HCCS
					UQCRHP1												INTS8				HCFC1
					URAD												IRF2				HDAC2
					USP38												IRS2				HDAC3
					USP44												IST1				HDAC6
					USP8P1												ITGA3				HDAC8
					UTP23												ITK				HDDC3
					VAMP5												JAK1				HDGF
					VAMP8												JAK2				HDHD3
					VCAN												JUN				HDLBP
					VGLL3												JUNB				HEATR2
					VPS53												JUND				HEATR5A
					VTI1A												KAT6A				HEBP1
					WBP1L												KDM2A				HECTD3
					WDFY3												KDM4C				HELZ
					WDPCP												KDM5B				HEMK1
					WDR43												KIAA0101				HERC4
					WDR52												KIAA1524				HERPUD1
					WDR52-AS												KIF14				HERPUD2
					WDR52-AS1												KIT				HEXA
					WDR59												KLF2				HEXDC
					WNK1												KLF8				HEXIM1
					WNT2B												KMT2A				HGS
					WNT4												KRAS				HIAT1
					WSCD1												KSR2				HIATL1
					WWC3												LAMTOR5				HIBADH
					XAGE3												LAPTM4B				HIGD1A
					XBP1												LCK				HIGD2A
					XPA												LCN2				HINFP
					XPD												LDHB				HINT1
					XXYLT1												LEF1				HINT2
					YAP1												LETMD1				HIST1H2BC
					ZBTB10												LHX1				HIVEP1
					ZBTB16												LIN28A				HMBS
					ZBTB20												LIN28B				HMG20A
					ZBTB38												LMO1				HMG20B
					ZBTB46												LMO2				HMGB1
					ZBTB7B												LMO3				HMGN3
					ZC3H11A												LMO4				HMGXB3
					ZDHHC11												LMX1B				HMGXB4
					ZDHHC20P1												LSM1				HMOX2
					ZEB2												LUADT1				HN1L
					ZFAND1												MACC1				HNRNPA0
					ZFHX4												MACROD1				HNRNPA2B1
					ZFHX4-AS1												MAF				HNRNPAB
					ZFP1												MAFA				HNRNPC
					ZFP36L1												MAFB				HNRNPD
					ZFP57												MAGEA11				HNRNPF
					ZFP91												MALAT1				HNRNPH1
					ZFP91-CNTF												MALT1				HNRNPH2
					ZGPAT												MAML2				HNRNPK
					ZMIZ1												MAP3K7				HNRNPL
					ZMIZ1-AS1												MAPRE1				HNRNPM
					ZMYM4												MAS1				HNRNPR
					ZN343F												MBD1				HNRNPU
					ZNF101P1												MCF2				HNRNPUL1
					ZNF230												MCF2L				HNRNPUL2
					ZNF238												MCL1				HNRPDL
					ZNF283												MCTS1				HNRPLL
					ZNF365												MDM2				HP1BP3
					ZNF429												MDM4				HPS1
					ZNF462												MECOM				HPS6
					ZNF512												MEF2C				HS1BP3
					ZNF512B												MEFV				HS2ST1
					ZNF577												MEIS1				HS6ST1
					ZNF652												MERTK				HSBP1
					ZNFR1												MET				HSCB
					ZNRF3												MFHAS1				HSD17B10
					ZNRF3-AS1												MFNG				HSD17B12
																	MIEN1				HSD17B4
																	MINA				HSPA14
																	MITF				HSPA4
																	MKL2				HSPA5
																	MLANA				HSPA8
																	MLLT1				HSPA9
																	MLLT11				HSPBP1
																	MLLT3				HSPE1-MOB4
																	MLLT4				HTATIP2
																	MMP12				HTRA2
																	MMS22L				HTT
																	MN1				HUS1
																	MNAT1				HUWE1
																	MOS				HYOU1
																	MPL				HYPK
																	MPST				IAH1
																	MRAS				IARS
																	MRE11A				IARS2
																	MSI1				IBA57
																	MTCP1				IBTK
																	MTDH				ICK
																	MTOR				ICMT
																	MUC1				ICT1
																	MUC4				IDE
																	MUM1				IDH3A
																	MYB				IDH3B
																	MYC				IDH3G
																	MYCL				IDI1
																	MYCN				IER3IP1
																	MYD88				IFNAR1
																	NAAA				IFNGR1
																	NANOG				IFRD1
																	NANOGP8				IFT27
																	NBPF12				IKZF5
																	NCOA3				IL13RA1
																	NEAT1				IL6ST
																	NECTIN4				ILF2
																	NEDD9				ILKAP
																	NET1				ILVBL
																	NFIB				IMMT
																	NFKB2				IMP3
																	NINL				IMP4
																	NKX2-1				IMPAD1
																	NOTCH4				INF2
																	NRAS				ING1
																	NSD1				INO80B
																	NTRK1				INO80E
																	NUAK2				INPP5A
																	NUP214				INPP5K
																	NUTM1				INSIG2
																	OLR1				INTS1
																	OTX2				INTS10
																	PA2G4				INTS12
																	PADI2				INTS3
																	PAK1				INTS4
																	PAK7				INVS
																	PARM1				IP6K1
																	PATZ1				IP6K2
																	PAX2				IPO7
																	PAX3				IPO8
																	PAX8				IPO9
																	PBK				IRAK1
																	PBX1				IREB2
																	PBX2				IRF2BP1
																	PCAT1				IRF2BP2
																	PCAT5				IRF2BPL
																	PDGFA				IRGQ
																	PDGFB				ISCU
																	PDGFRA				ISOC2
																	PDGFRB				IST1
																	PDZK1IP1				ISY1
																	PELP1				ISY1-RAB43
																	PFN1P3				ITCH
																	PIGU				ITFG1
																	PIK3CA				ITFG3
																	PIK3R1				ITGB1
																	PIM1				ITGB1BP1
																	PIM2				ITM2B
																	PIM3				ITPA
																	PIR				ITPK1
																	PITX2				ITPKC
																	PIWIL1				ITPRIPL2
																	PLAC8				IVNS1ABP
																	PLAG1				IWS1
																	PLAGL2				JAGN1
																	PLXNB1				JAK1
																	PPM1D				JKAMP
																	PPP1R10				JMJD4
																	PPP1R13L				JMJD6
																	PPP1R14A				JMJD7
																	PPP2R1A				JMJD8
																	PRAME				JOSD2
																	PRDM10				JTB
																	PRDM12				JUND
																	PRDM13				KANSL2
																	PRDM14				KANSL3
																	PRDM15				KARS
																	PRDM16				KAT2B
																	PRDM6				KAT5
																	PRDM8				KAT8
																	PRDM9				KBTBD2
																	PRKCA				KBTBD4
																	PRKCI				KBTBD7
																	PRMT5				KCMF1
																	PSIP1				KCTD20
																	PSMD10				KCTD21
																	PTK2B				KCTD6
																	PTK7				KDM2A
																	PTMA				KDM4A
																	PTP4A1				KDM5C
																	PTP4A2				KDSR
																	PTP4A3				KHDRBS1
																	PTTG1				KHNYN
																	PTTG1IP				KHSRP
																	PTTG2				KIAA0100
																	PVT1				KIAA0141
																	RAB11A				KIAA0195
																	RAB18				KIAA0196
																	RAB22A				KIAA0232
																	RAB23				KIAA0319L
																	RAB8A				KIAA0391
																	RAC1				KIAA0754
																	RAF1				KIAA0947
																	RALGDS				KIAA1143
																	RARA				KIAA1191
																	RBM15				KIAA1429
																	RBM3				KIAA1430
																	RBMY1A1				KIAA1586
																	REL				KIAA1704
																	RERE				KIAA1715
																	RET				KIAA1919
																	RFC3				KIAA1967
																	RGL4				KIAA2013
																	RGR				KLC4
																	RHO				KLF3
																	RHOC				KLF9
																	RING1				KLHDC2
																	RIT1				KLHDC3
																	RNF43				KLHL20
																	ROCK1				KLHL25
																	ROS1				KLHL36
																	RPL23				KLHL5
																	RRAS				KLHL8
																	RRAS2				KPNA1
																	RSF1				KPNB1
																	RUNX1T1				KRCC1
																	S100A4				KRR1
																	S100A7				KTI12
																	S100A8				KTN1
																	SAG				KXD1
																	SART3				L3MBTL2
																	SATB1				LACTB
																	SBSN				LAGE3
																	SEA				LAMP1
																	SEC62				LAMP2
																	SEPT9				LAMTOR1
																	SERTAD1				LAMTOR2
																	SERTAD2				LAMTOR3
																	SERTAD3				LAMTOR4
																	SET				LAMTOR5
																	SETBP1				LAP3
																	SETDB1				LAPTM4A
																	SFPQ				LARP1
																	SGK1				LARP4
																	SIX1				LARP7
																	SKI				LARS2
																	SLC12A5				LCOR
																	SLC3A2				LDHA
																	SMO				LEMD2
																	SMR3B				LENG1
																	SMURF1				LEPROT
																	SNAI1				LETM1
																	SNCG				LETMD1
																	SNORA59A				LGALSL
																	SNORA80E				LHPP
																	SOX2				LIAS
																	SOX4				LIG3
																	SPAG9				LIG4
																	SPATA4				LIN37
																	SQSTM1				LIN54
																	SRC				LIN7C
																	SREBF1				LINS
																	SRSF1				LIPT1
																	SRSF2				LMAN1
																	SRSF3				LMBRD1
																	SRSF6				LMF2
																	SS18				LMO4
																	SSX1				LNX2
																	SSX2				LONP1
																	SSX2B				LONP2
																	STIL				LPCAT3
																	STMN1				LPIN1
																	STRA6				LPPR2
																	STYK1				LRFN3
																	SWAP70				LRPAP1
																	SYT1				LRPPRC
																	TAC1				LRRC14
																	TACSTD2				LRRC24
																	TAF1				LRRC28
																	TAF15				LRRC40
																	TAL1				LRRC41
																	TAL2				LRRC42
																	TALDO1				LRRC47
																	TAZ				LRRC57
																	TBC1D1				LRRC59
																	TBC1D15				LRRC8A
																	TBC1D3				LRRFIP2
																	TBC1D3C				LRSAM1
																	TBC1D7				LSG1
																	TBX2				LSM1
																	TBX3				LSM10
																	TCL1A				LSM14A
																	TCL1B				LSM14B
																	TCL6				LSM2
																	TCP1				LSM3
																	TEC				LSM4
																	TFCP2				LSM5
																	TFE3				LSM6
																	TFG				LSM7
																	TINCR				LSMD1
																	TKTL1				LSS
																	TLE1				LTV1
																	TLX1				LUC7L2
																	TMEM140				LUC7L3
																	TMPOP2				LUZP6
																	TMPRSS2				LYRM1
																	TNFRSF1B				LYRM4
																	TNS4				LYRM5
																	TPD52				LYSMD1
																	TPR				LYSMD3
																	TRAF6				LYSMD4
																	TRE17				LZTR1
																	TREH				M6PR
																	TRIB1				MAD2L1BP
																	TRIB2				MAD2L2
																	TRIM28				MAEA
																	TRIM8				MAGED1
																	TRIO				MAGEF1
																	TRIP6				MAGOH
																	TSPAN1				MAGT1
																	TSPY1				MAK16
																	TWIST1				MALSU1
																	TXN				MAN1A2
																	TYMS				MAN1B1
																	TYRP1				MAN2A2
																	UBE2C				MAN2B2
																	UBE3C				MAN2C1
																	UCA1				MAP1LC3B2
																	UHRF1				MAP2K1
																	URI1				MAP2K2
																	USP22				MAP2K5
																	USP4				MAP3K7
																	USP6				MAP4K4
																	VAV1				MAPK1
																	VAV2				MAPK1IP1L
																	VAV3				MAPK6
																	WAPL				MAPK8
																	WHSC1				MAPK9
																	WISP1				MAPKAP1
																	WNT1				MAPKAPK2
																	WNT10A				MAPKAPK5
																	WNT10B				MAPRE2
																	WNT2				MARCH2
																	WNT3				MARCH5
																	WWTR1				MARCH6
																	XCL1				MARCH7
																	XIAP				MARK3
																	YBX1				MARK4
																	YEATS4				MARS
																	YES1				MARS2
																	YWHAG				MAT2B
																	YWHAQ				MAVS
																	YWHAZ				MAX
																	YY1				MAZ
																	YY1AP1				MBD1
																	ZBTB7A				MBD2
																	ZEB1-AS1				MBD3
																	ZFAND4				MBD4
																	ZIC2				MBLAC1
																	ZMYM2				MBNL2
																	ZNF217				MBTPS1
																	ZNF268				MBTPS2
																	ZNF703				MCAT
																	ZNHIT6				MCCC1
																					MCEE
																					MCFD2
																					MCM3AP
																					MCM7
																					MCMBP
																					MCOLN1
																					MCPH1
																					MCRS1
																					MCTS1
																					MCU
																					MDC1
																					MDP1
																					ME2
																					MEAF6
																					MECP2
																					MED10
																					MED11
																					MED13
																					MED14
																					MED16
																					MED19
																					MED20
																					MED21
																					MED24
																					MED29
																					MED31
																					MED4
																					MED6
																					MED7
																					MED8
																					MEF2A
																					MEF2BNB
																					MEMO1
																					MEN1
																					MEPCE
																					METAP1
																					METAP2
																					METRN
																					METTL13
																					METTL14
																					METTL16
																					METTL17
																					METTL18
																					METTL20
																					METTL21A
																					METTL23
																					METTL2A
																					METTL2B
																					METTL3
																					METTL5
																					MFAP1
																					MFAP3
																					MFF
																					MFN1
																					MFSD11
																					MFSD12
																					MFSD3
																					MFSD5
																					MGAT2
																					MGAT4B
																					MGME1
																					MGMT
																					MGRN1
																					MGST3
																					MIA3
																					MIB1
																					MICALL1
																					MICU1
																					MID1IP1
																					MIDN
																					MIEN1
																					MIER1
																					MIF
																					MIF4GD
																					MIIP
																					MINOS1
																					MIS12
																					MITD1
																					MKI67IP
																					MKKS
																					MKLN1
																					MKNK1
																					MKRN2
																					MLEC
																					MLF2
																					MLH1
																					MLLT1
																					MLLT10
																					MLST8
																					MLX
																					MMAA
																					MMADHC
																					MMS19
																					MNAT1
																					MNF1
																					MOB4
																					MOGS
																					MON1A
																					MON2
																					MORC2
																					MORF4L2
																					MOSPD1
																					MPC2
																					MPDU1
																					MPG
																					MPHOSPH10
																					MPI
																					MPLKIP
																					MPND
																					MPPE1
																					MPV17L2
																					MRFAP1
																					MRFAP1L1
																					MRI1
																					MRM1
																					MRP63
																					MRPL1
																					MRPL10
																					MRPL11
																					MRPL12
																					MRPL13
																					MRPL14
																					MRPL15
																					MRPL16
																					MRPL17
																					MRPL18
																					MRPL19
																					MRPL2
																					MRPL20
																					MRPL21
																					MRPL22
																					MRPL23
																					MRPL24
																					MRPL27
																					MRPL28
																					MRPL3
																					MRPL30
																					MRPL32
																					MRPL33
																					MRPL35
																					MRPL36
																					MRPL37
																					MRPL38
																					MRPL4
																					MRPL40
																					MRPL41
																					MRPL42
																					MRPL43
																					MRPL44
																					MRPL45
																					MRPL46
																					MRPL47
																					MRPL48
																					MRPL49
																					MRPL50
																					MRPL51
																					MRPL52
																					MRPL53
																					MRPL54
																					MRPL55
																					MRPL9
																					MRPS10
																					MRPS11
																					MRPS12
																					MRPS14
																					MRPS15
																					MRPS16
																					MRPS17
																					MRPS18A
																					MRPS18B
																					MRPS18C
																					MRPS2
																					MRPS21
																					MRPS22
																					MRPS23
																					MRPS24
																					MRPS25
																					MRPS26
																					MRPS27
																					MRPS28
																					MRPS30
																					MRPS31
																					MRPS33
																					MRPS34
																					MRPS35
																					MRPS5
																					MRPS6
																					MRPS7
																					MRPS9
																					MRRF
																					MRS2
																					MRTO4
																					MSANTD3
																					MSH3
																					MSH6
																					MSL3
																					MSMP
																					MSRA
																					MSRB2
																					MTA2
																					MTCH1
																					MTCH2
																					MTDH
																					MTERFD1
																					MTERFD2
																					MTERFD3
																					MTFMT
																					MTFR1
																					MTFR1L
																					MTIF3
																					MTM1
																					MTMR1
																					MTMR3
																					MTMR6
																					MTO1
																					MTPAP
																					MTRR
																					MTSS1
																					MTX2
																					MUL1
																					MUS81
																					MUT
																					MVD
																					MXD4
																					MXI1
																					MYBBP1A
																					MYEOV2
																					MYL12B
																					MYNN
																					MYO1E
																					MYPOP
																					MZF1
																					MZT2A
																					MZT2B
																					N4BP1
																					N4BP2L2
																					NAA10
																					NAA15
																					NAA20
																					NAA38
																					NAA50
																					NAA60
																					NABP2
																					NACA
																					NACA2
																					NACC1
																					NACC2
																					NAE1
																					NAMPT
																					NANS
																					NAP1L4
																					NAPA
																					NARF
																					NARFL
																					NARG2
																					NARS
																					NARS2
																					NAT10
																					NBN
																					NBR1
																					NCAPH2
																					NCBP2
																					NCK1
																					NCKIPSD
																					NCL
																					NCLN
																					NCOA1
																					NCOA6
																					NCOR1
																					NCSTN
																					NDEL1
																					NDFIP1
																					NDNL2
																					NDST1
																					NDUFA10
																					NDUFA11
																					NDUFA12
																					NDUFA13
																					NDUFA2
																					NDUFA3
																					NDUFA4
																					NDUFA5
																					NDUFA6
																					NDUFA7
																					NDUFA8
																					NDUFA9
																					NDUFAF2
																					NDUFAF3
																					NDUFAF4
																					NDUFB10
																					NDUFB11
																					NDUFB2
																					NDUFB3
																					NDUFB4
																					NDUFB5
																					NDUFB6
																					NDUFB7
																					NDUFB8
																					NDUFB9
																					NDUFC1
																					NDUFC2
																					NDUFC2-KCTD14
																					NDUFS2
																					NDUFS3
																					NDUFS4
																					NDUFS5
																					NDUFS6
																					NDUFS7
																					NDUFS8
																					NDUFV1
																					NDUFV2
																					NECAP1
																					NEDD8
																					NEDD8-MDP1
																					NEIL2
																					NEK4
																					NEK9
																					NELFB
																					NELFCD
																					NELFE
																					NENF
																					NEU1
																					NF2
																					NFATC2IP
																					NFE2L2
																					NFIL3
																					NFKBIB
																					NFKBIL1
																					NFU1
																					NFX1
																					NFYB
																					NFYC
																					NGDN
																					NGLY1
																					NGRN
																					NHP2
																					NHP2L1
																					NIF3L1
																					NINJ1
[truncated: 1,800 more rows]

## Sheet: Cancer NHGRI-EBI GWAS - 250517
DATE ADDED TO CATALOG	PUBMEDID	FIRST AUTHOR	DATE	JOURNAL	LINK	STUDY	DISEASE/TRAIT	INITIAL SAMPLE SIZE	REPLICATION SAMPLE SIZE	REGION	CHR_ID	CHR_POS	REPORTED GENE(S)	MAPPED_GENE	UPSTREAM_GENE_ID	DOWNSTREAM_GENE_ID	SNP_GENE_IDS	UPSTREAM_GENE_DISTANCE	DOWNSTREAM_GENE_DISTANCE	STRONGEST SNP-RISK ALLELE	SNPS	MERGED	SNP_ID_CURRENT	CONTEXT	INTERGENIC	RISK ALLELE FREQUENCY	P-VALUE	PVALUE_MLOG	P-VALUE (TEXT)	OR or BETA	95% CI (TEXT)	PLATFORM [SNPS PASSING QC]	CNV
2008-06-16	17934461	Broderick P	2007-10-14	Nat Genet	www.ncbi.nlm.nih.gov/pubmed/17934461	A genome-wide association study shows that common alleles of SMAD7 influence colorectal cancer risk.	Colorectal cancer	930 European ancestry cases, 960 European ancestry controls	7,473 European ancestry cases, 5,984 European ancestry controls	18q21.1	18	48927093	SMAD7	SMAD7			4092			rs4939827-T	rs4939827	0	4939827	intron_variant	0	0.52	1e-12	12		1.16	[1.09-1.27]	Illumina [547647]	N
2010-12-09	20972440	Houlston RS	2010-10-24	Nat Genet	www.ncbi.nlm.nih.gov/pubmed/20972440	Meta-analysis of three genome-wide association studies identifies susceptibility loci for colorectal cancer at 1q41, 3q26.2, 12q13.13 and 20q13.33.	Colorectal cancer	3,334 European ancestry cases, 4,628 European ancestry controls	14,851 European ancestry cases, 15,569 European ancestry controls	1q41	1	221872104	DUSP10	LOC105372950			105372950			rs6691170-T	rs6691170	0	6691170	intergenic_variant	0	NR	1e-09	9		1.06	[1.03-1.09]	Illumina [up to 550000] (imputed)	N
2010-12-09	20972440	Houlston RS	2010-10-24	Nat Genet	www.ncbi.nlm.nih.gov/pubmed/20972440	Meta-analysis of three genome-wide association studies identifies susceptibility loci for colorectal cancer at 1q41, 3q26.2, 12q13.13 and 20q13.33.	Colorectal cancer	3,334 European ancestry cases, 4,628 European ancestry controls	14,851 European ancestry cases, 15,569 European ancestry controls	3q26.2	3	169774313	MYNN	MYNN			55892			rs10936599-C	rs10936599	0	10936599	synonymous_variant	0	NR	3e-08	7.52288		1.04	[1.04-1.10]	Illumina [up to 550000] (imputed)	N
2010-12-09	20972440	Houlston RS	2010-10-24	Nat Genet	www.ncbi.nlm.nih.gov/pubmed/20972440	Meta-analysis of three genome-wide association studies identifies susceptibility loci for colorectal cancer at 1q41, 3q26.2, 12q13.13 and 20q13.33.	Colorectal cancer	3,334 European ancestry cases, 4,628 European ancestry controls	14,851 European ancestry cases, 15,569 European ancestry controls	20q13.33	20	62345988	LAMA5	LAMA5			3911			rs4925386-C	rs4925386	0	4925386	intron_variant	0	NR	2e-10	9.69897		1.08	[1.05-1.10]	Illumina [up to 550000] (imputed)	N
2016-02-13	25990418	Al-Tassan NA	2015-05-20	Sci Rep	www.ncbi.nlm.nih.gov/pubmed/25990418	A new GWAS and meta-analysis with 1000Genomes imputation identifies novel risk variants for colorectal cancer.	Colorectal cancer	7,577 European ancestry cases, 9,979 European ancestry controls	NA	18q21.1	18	48927678	SMAD7	SMAD7			4092			rs7226855-A	rs7226855	0	7226855	intron_variant	0	0.55	4e-23	22.3979		1.25	[NR]	Affymetrix, Illumina [~ 10000000] (imputed)	N
2016-02-13	25990418	Al-Tassan NA	2015-05-20	Sci Rep	www.ncbi.nlm.nih.gov/pubmed/25990418	A new GWAS and meta-analysis with 1000Genomes imputation identifies novel risk variants for colorectal cancer.	Colorectal cancer	7,577 European ancestry cases, 9,979 European ancestry controls	NA	20p12.3	20	6399697	BMP2	FGFR3P3 - CASC20	100462816	101929244		178952	27035	rs57046232-T	rs57046232	1	34033947	intergenic_variant	1	0.37	5e-07	6.30103		1.11	[NR]	Affymetrix, Illumina [~ 10000000] (imputed)	N
2016-02-13	25990418	Al-Tassan NA	2015-05-20	Sci Rep	www.ncbi.nlm.nih.gov/pubmed/25990418	A new GWAS and meta-analysis with 1000Genomes imputation identifies novel risk variants for colorectal cancer.	Colorectal cancer	7,577 European ancestry cases, 9,979 European ancestry controls	NA	20p12.3	20	6709454	BMP2	CASC20 - LOC105372516	101929244	105372516		180995	21293	rs1015563-T	rs1015563	0	1015563	intergenic_variant	1	0.35	2e-06	5.69897		1.12	[NR]	Affymetrix, Illumina [~ 10000000] (imputed)	N
2016-02-13	25990418	Al-Tassan NA	2015-05-20	Sci Rep	www.ncbi.nlm.nih.gov/pubmed/25990418	A new GWAS and meta-analysis with 1000Genomes imputation identifies novel risk variants for colorectal cancer.	Colorectal cancer	7,577 European ancestry cases, 9,979 European ancestry controls	NA	20q13.33	20	62394395	LAMA5	CABLES2			81928			rs2427308-C	rs2427308	0	2427308	intron_variant	0	0.78	3e-11	10.5229		1.19	[NR]	Affymetrix, Illumina [~ 10000000] (imputed)	N
2016-02-13	25990418	Al-Tassan NA	2015-05-20	Sci Rep	www.ncbi.nlm.nih.gov/pubmed/25990418	A new GWAS and meta-analysis with 1000Genomes imputation identifies novel risk variants for colorectal cancer.	Colorectal cancer	7,577 European ancestry cases, 9,979 European ancestry controls	NA	1p36.12	1	22261235	WNT4, CDC42	LOC107985377 - MIR4418	107985377	100616433		3268	5004	rs72647484-?	rs72647484	0	72647484	intergenic_variant	1	0.91	1e-08	8		1.24	[1.15-1.33]	Affymetrix, Illumina [~ 10000000] (imputed)	N
2016-02-13	25990418	Al-Tassan NA	2015-05-20	Sci Rep	www.ncbi.nlm.nih.gov/pubmed/25990418	A new GWAS and meta-analysis with 1000Genomes imputation identifies novel risk variants for colorectal cancer.	Colorectal cancer	7,577 European ancestry cases, 9,979 European ancestry controls	NA	5q15	5	96794170	ERAP1	ERAP1			51752			rs202110856-?	rs202110856	0	202110856	intron_variant	0	0.99	7e-08	7.1549		1.51	[1.23-1.86]	Affymetrix, Illumina [~ 10000000] (imputed)	N
2016-02-13	25990418	Al-Tassan NA	2015-05-20	Sci Rep	www.ncbi.nlm.nih.gov/pubmed/25990418	A new GWAS and meta-analysis with 1000Genomes imputation identifies novel risk variants for colorectal cancer.	Colorectal cancer	7,577 European ancestry cases, 9,979 European ancestry controls	NA	10p13	10	16955267	CUBN	CUBN			8029			rs10904849-?	rs10904849	0	10904849	intron_variant	0	0.68	7e-08	7.1549		1.13	[1.08-1.19]	Affymetrix, Illumina [~ 10000000] (imputed)	N
2016-02-13	25990418	Al-Tassan NA	2015-05-20	Sci Rep	www.ncbi.nlm.nih.gov/pubmed/25990418	A new GWAS and meta-analysis with 1000Genomes imputation identifies novel risk variants for colorectal cancer.	Colorectal cancer	7,577 European ancestry cases, 9,979 European ancestry controls	NA	16p13.2	16	9203955	C16orf72	RPL21P119 - LOC101927026	653737	101927026		47034	82384	rs79900961-?	rs79900961	0	79900961	intergenic_variant	1	0.98	5e-08	7.30103		1.49	[1.26-1.76]	Affymetrix, Illumina [~ 10000000] (imputed)	N
2016-02-13	25990418	Al-Tassan NA	2015-05-20	Sci Rep	www.ncbi.nlm.nih.gov/pubmed/25990418	A new GWAS and meta-analysis with 1000Genomes imputation identifies novel risk variants for colorectal cancer.	Colorectal cancer	7,577 European ancestry cases, 9,979 European ancestry controls	NA	16q24.1	16	86662114	FOXL1	FOXL1 - LOC101928614	2300	101928614		80416	58570	rs16941835-?	rs16941835	0	16941835	intron_variant	1	0.21	5e-08	7.30103		1.16	[1.09-1.22]	Affymetrix, Illumina [~ 10000000] (imputed)	N
2016-02-13	25990418	Al-Tassan NA	2015-05-20	Sci Rep	www.ncbi.nlm.nih.gov/pubmed/25990418	A new GWAS and meta-analysis with 1000Genomes imputation identifies novel risk variants for colorectal cancer.	Colorectal cancer	7,577 European ancestry cases, 9,979 European ancestry controls	NA	1q41	1	221887680	DUSP10	LOC105372950			105372950			rs11118883-A	rs11118883	0	11118883	intron_variant	0	0.35	5e-06	5.30103		1.12	[NR]	Affymetrix, Illumina [~ 10000000] (imputed)	N
2016-02-13	25990418	Al-Tassan NA	2015-05-20	Sci Rep	www.ncbi.nlm.nih.gov/pubmed/25990418	A new GWAS and meta-analysis with 1000Genomes imputation identifies novel risk variants for colorectal cancer.	Colorectal cancer	7,577 European ancestry cases, 9,979 European ancestry controls	NA	8q24.11	8	116836068	EIF3H	UTP23 - RAD21	84294	5885		61384	9866	rs76316943-A	rs76316943	0	76316943	intron_variant	1	0.01	2e-11	10.699		1.58	[NR]	Affymetrix, Illumina [~ 10000000] (imputed)	N
2016-02-13	25990418	Al-Tassan NA	2015-05-20	Sci Rep	www.ncbi.nlm.nih.gov/pubmed/25990418	A new GWAS and meta-analysis with 1000Genomes imputation identifies novel risk variants for colorectal cancer.	Colorectal cancer	7,577 European ancestry cases, 9,979 European ancestry controls	NA	8q24.21	8	127412547	MYC	CASC8			727677			rs7014346-A	rs7014346	0	7014346	intron_variant	0	0.34	6e-15	14.2218		1.19	[NR]	Affymetrix, Illumina [~ 10000000] (imputed)	N
2016-02-13	25990418	Al-Tassan NA	2015-05-20	Sci Rep	www.ncbi.nlm.nih.gov/pubmed/25990418	A new GWAS and meta-analysis with 1000Genomes imputation identifies novel risk variants for colorectal cancer.	Colorectal cancer	7,577 European ancestry cases, 9,979 European ancestry controls	NA	10p14	10	8697617	GATA3	LOC105376400 - LOC105755953	105376400	105755953		27815	200372	rs11255841-T	rs11255841	0	11255841	intergenic_variant	1	0.68	4e-13	12.3979		1.18	[NR]	Affymetrix, Illumina [~ 10000000] (imputed)	N
2016-02-13	25990418	Al-Tassan NA	2015-05-20	Sci Rep	www.ncbi.nlm.nih.gov/pubmed/25990418	A new GWAS and meta-analysis with 1000Genomes imputation identifies novel risk variants for colorectal cancer.	Colorectal cancer	7,577 European ancestry cases, 9,979 European ancestry controls	NA	10q24.2	10	99591947	SLC25A28, NKX2-3	NKX2-3 - SLC25A28	159296	81894		55423	18571	rs11190164-G	rs11190164	0	11190164	intergenic_variant	1	0.29	8e-07	6.09691		1.13	[NR]	Affymetrix, Illumina [~ 10000000] (imputed)	N
2016-02-13	25990418	Al-Tassan NA	2015-05-20	Sci Rep	www.ncbi.nlm.nih.gov/pubmed/25990418	A new GWAS and meta-analysis with 1000Genomes imputation identifies novel risk variants for colorectal cancer.	Colorectal cancer	7,577 European ancestry cases, 9,979 European ancestry controls	NA	11q13.4	11	74634505	POLD3	POLD3			10714			rs3824999-C	rs3824999	0	3824999	intron_variant	0	0.47	8e-11	10.0969		1.15	[NR]	Affymetrix, Illumina [~ 10000000] (imputed)	N
2016-02-13	25990418	Al-Tassan NA	2015-05-20	Sci Rep	www.ncbi.nlm.nih.gov/pubmed/25990418	A new GWAS and meta-analysis with 1000Genomes imputation identifies novel risk variants for colorectal cancer.	Colorectal cancer	7,577 European ancestry cases, 9,979 European ancestry controls	NA	11q23.1	11	111300984	FLJ45803	COLCA2, COLCA1			120376, 399948			rs3802842-C	rs3802842	0	3802842	intron_variant	0	0.27	2e-06	5.69897		1.13	[NR]	Affymetrix, Illumina [~ 10000000] (imputed)	N
2016-02-13	25990418	Al-Tassan NA	2015-05-20	Sci Rep	www.ncbi.nlm.nih.gov/pubmed/25990418	A new GWAS and meta-analysis with 1000Genomes imputation identifies novel risk variants for colorectal cancer.	Colorectal cancer	7,577 European ancestry cases, 9,979 European ancestry controls	NA	12q13.12	12	50651666	DIP2B, ATF1	DIP2B			57609			rs4768903-A	rs4768903	0	4768903	intron_variant	0	0.61	4e-08	7.39794		1.1	[NR]	Affymetrix, Illumina [~ 10000000] (imputed)	N
2016-02-13	25990418	Al-Tassan NA	2015-05-20	Sci Rep	www.ncbi.nlm.nih.gov/pubmed/25990418	A new GWAS and meta-analysis with 1000Genomes imputation identifies novel risk variants for colorectal cancer.	Colorectal cancer	7,577 European ancestry cases, 9,979 European ancestry controls	NA	14q22.2	14	53952388	BMP4	BMP4			652			rs35107139-C	rs35107139	0	35107139	intron_variant	0	0.4	2e-06	5.69897		1.1	[NR]	Affymetrix, Illumina [~ 10000000] (imputed)	N
2016-12-06	27207650	Schmit SL	2016-04-18	Carcinogenesis	www.ncbi.nlm.nih.gov/pubmed/27207650	Genome-wide association study of colorectal cancer in Hispanics.	Colorectal cancer	1,611 Hispanic cases, 4,330 Hispanic controls	NA	1p34.3	1	39344315	MACF1	MACF1			23499			rs7528276-T	rs7528276	0	7528276	intron_variant	0	0.03	3e-07	6.52288		1.86	[1.47-2.36]	Illumina [9875636] (imputed)	N
2016-12-06	27207650	Schmit SL	2016-04-18	Carcinogenesis	www.ncbi.nlm.nih.gov/pubmed/27207650	Genome-wide association study of colorectal cancer in Hispanics.	Colorectal cancer	1,611 Hispanic cases, 4,330 Hispanic controls	NA	2q23.3	2	153074663	NR	LOC105373691 - ATP5F1P4	105373691	100422514		46377	84275	rs1367374-C	rs1367374	0	1367374	intergenic_variant	1	0.13	4e-07	6.39794		1.37	[1.21-1.55]	Illumina [9875636] (imputed)	N
2016-12-06	27207650	Schmit SL	2016-04-18	Carcinogenesis	www.ncbi.nlm.nih.gov/pubmed/27207650	Genome-wide association study of colorectal cancer in Hispanics.	Colorectal cancer	1,611 Hispanic cases, 4,330 Hispanic controls	NA	14q24.2	14	70937530	NR	PCNX, LOC105370557			22990, 105370557			rs143046984-TA	rs143046984	0	143046984	intron_variant	0	0.04	4e-07	6.39794		1.65	[1.36-2.01]	Illumina [9875636] (imputed)	N
2016-12-06	27207650	Schmit SL	2016-04-18	Carcinogenesis	www.ncbi.nlm.nih.gov/pubmed/27207650	Genome-wide association study of colorectal cancer in Hispanics.	Colorectal cancer	1,611 Hispanic cases, 4,330 Hispanic controls	NA	16q12.2	16	55504828	NR	MMP2			4313			rs142319636-G	rs142319636	0	142319636	intron_variant	0	0.04	8e-07	6.09691		1.69	[1.37-2.08]	Illumina [9875636] (imputed)	N
2016-12-06	27207650	Schmit SL	2016-04-18	Carcinogenesis	www.ncbi.nlm.nih.gov/pubmed/27207650	Genome-wide association study of colorectal cancer in Hispanics.	Colorectal cancer	1,611 Hispanic cases, 4,330 Hispanic controls	NA	1p34.3	1	39458103	NR	MACF1			23499			rs658191-G	rs658191	0	658191	non_coding_transcript_exon_variant	0	0.03	4e-07	6.39794		1.86	[1.46-2.36]	Illumina [9875636] (imputed)	N
2016-12-06	27207650	Schmit SL	2016-04-18	Carcinogenesis	www.ncbi.nlm.nih.gov/pubmed/27207650	Genome-wide association study of colorectal cancer in Hispanics.	Colorectal cancer	1,611 Hispanic cases, 4,330 Hispanic controls	NA	14q24.2	14	71047446	NR	PCNX			22990			rs2286313-G	rs2286313	0	2286313	intron_variant	0	0.04	4e-07	6.39794		1.66	[1.36-2.02]	Illumina [9875636] (imputed)	N
2016-12-06	27207650	Schmit SL	2016-04-18	Carcinogenesis	www.ncbi.nlm.nih.gov/pubmed/27207650	Genome-wide association study of colorectal cancer in Hispanics.	Colorectal cancer	1,611 Hispanic cases, 4,330 Hispanic controls	NA	18q21.1	18	48926786	NR	SMAD7			4092			rs11874392-A	rs11874392	0	11874392	intron_variant	0	0.49	7e-08	7.1549		1.27	[1.17-1.39]	Illumina [9875636] (imputed)	N
2010-09-10	20686608	Low SK	2010-07-29	PLoS One	www.ncbi.nlm.nih.gov/pubmed/20686608	Genome-wide association study of pancreatic cancer in Japanese population.	Pancreatic cancer	991 Japanese ancestry cases, 5,209 Japanese ancestry controls	NA	2q37.2	2	234706553	ARL4C	LINC01173			106144537			rs6736997-A	rs6736997	0	6736997	intron_variant	0	0.33	6e-06	5.22185	(recessive)	1.57	[1.29-1.91]	Illumina [420236]	N
2010-09-10	20686608	Low SK	2010-07-29	PLoS One	www.ncbi.nlm.nih.gov/pubmed/20686608	Genome-wide association study of pancreatic cancer in Japanese population.	Pancreatic cancer	991 Japanese ancestry cases, 5,209 Japanese ancestry controls	NA	7q36.2	7	153928758	DPP6	DPP6			1804			rs6464375-A	rs6464375	0	6464375	intron_variant	0	0.1	4e-07	6.39794	(recessive)	3.73	[2.24-6.21]	Illumina [420236]	N
2010-09-10	20686608	Low SK	2010-07-29	PLoS One	www.ncbi.nlm.nih.gov/pubmed/20686608	Genome-wide association study of pancreatic cancer in Japanese population.	Pancreatic cancer	991 Japanese ancestry cases, 5,209 Japanese ancestry controls	NA	8q24.13	8	123753462	FAM91A1	LOC105375739			105375739			rs10088262-A	rs10088262	0	10088262	intergenic_variant	0	0.34	4e-06	5.39794	(dominant)	1.4	[1.21-1.61]	Illumina [420236]	N
2010-09-10	20686608	Low SK	2010-07-29	PLoS One	www.ncbi.nlm.nih.gov/pubmed/20686608	Genome-wide association study of pancreatic cancer in Japanese population.	Pancreatic cancer	991 Japanese ancestry cases, 5,209 Japanese ancestry controls	NA	6p25.3	6	1339954	FOXQ1	LINC01394 - LOC105374880	106144586	105374880		3590	43838	rs9502893-G	rs9502893	0	9502893	intergenic_variant	1	0.35	3e-07	6.52288	(allelic)	1.29	[1.17-1.43]	Illumina [420236]	N
2010-09-10	20686608	Low SK	2010-07-29	PLoS One	www.ncbi.nlm.nih.gov/pubmed/20686608	Genome-wide association study of pancreatic cancer in Japanese population.	Pancreatic cancer	991 Japanese ancestry cases, 5,209 Japanese ancestry controls	NA	2q12.1	2	104762499	LOC284998	LINC01114 - HMGB3P11	284998	644442		4780	8692	rs12615966-A	rs12615966	0	12615966	upstream_gene_variant	1	0.1	7e-06	5.1549	(recessive)	3.15	[1.91-5.21]	Illumina [420236]	N
2010-09-10	20686608	Low SK	2010-07-29	PLoS One	www.ncbi.nlm.nih.gov/pubmed/20686608	Genome-wide association study of pancreatic cancer in Japanese population.	Pancreatic cancer	991 Japanese ancestry cases, 5,209 Japanese ancestry controls	NA	13q21.32	13	65907683	LOC387933	LOC105370243			105370243			rs1585440-C	rs1585440	0	1585440	regulatory_region_variant	0	0.71	9e-06	5.04576	(allelic)	1.3	[1.16-1.45]	Illumina [420236]	N
2010-09-10	20686608	Low SK	2010-07-29	PLoS One	www.ncbi.nlm.nih.gov/pubmed/20686608	Genome-wide association study of pancreatic cancer in Japanese population.	Pancreatic cancer	991 Japanese ancestry cases, 5,209 Japanese ancestry controls	NA	13q22.1	13	73357977	LOC730242	RNY1P8 - MARK2P12	100873807	100421565		130717	49812	rs1886449-A	rs1886449	0	1886449	intergenic_variant	1	0.38	9e-06	5.04576	(recessive)	1.51	[1.26-1.80]	Illumina [420236]	N
2010-09-10	20686608	Low SK	2010-07-29	PLoS One	www.ncbi.nlm.nih.gov/pubmed/20686608	Genome-wide association study of pancreatic cancer in Japanese population.	Pancreatic cancer	991 Japanese ancestry cases, 5,209 Japanese ancestry controls	NA	5p15.33	5	2109787	LOC731559	LOC105374618			105374618			rs6879627-G	rs6879627	0	6879627	intergenic_variant	0	0.52	8e-06	5.09691	(allelic)	1.25	[1.14-1.39]	Illumina [420236]	N
2010-09-10	20686608	Low SK	2010-07-29	PLoS One	www.ncbi.nlm.nih.gov/pubmed/20686608	Genome-wide association study of pancreatic cancer in Japanese population.	Pancreatic cancer	991 Japanese ancestry cases, 5,209 Japanese ancestry controls	NA	17q11.2	17	32550640	MYO1D	MYO1D			4642			rs225190-G	rs225190	0	225190	intron_variant	0	0.36	6e-06	5.22185	(allelic)	1.26	[1.14-1.39]	Illumina [420236]	N
2010-09-10	20686608	Low SK	2010-07-29	PLoS One	www.ncbi.nlm.nih.gov/pubmed/20686608	Genome-wide association study of pancreatic cancer in Japanese population.	Pancreatic cancer	991 Japanese ancestry cases, 5,209 Japanese ancestry controls	NA	13q31.1	13	79725587	NDFIP2	LINC01068 - LINC01038	103724388	102724076		154141	78799	rs2039553-A	rs2039553	0	2039553	intergenic_variant	1	0.27	7e-06	5.1549	(recessive)	1.73	[1.36-2.19]	Illumina [420236]	N
2010-09-10	20686608	Low SK	2010-07-29	PLoS One	www.ncbi.nlm.nih.gov/pubmed/20686608	Genome-wide association study of pancreatic cancer in Japanese population.	Pancreatic cancer	991 Japanese ancestry cases, 5,209 Japanese ancestry controls	NA	6q26	6	161815043	PARK2	PARK2			5071			rs3016539-A	rs3016539	0	3016539	intron_variant	0	0.87	7e-06	5.1549	(dominant)	1.5	[1.26-1.79]	Illumina [420236]	N
2010-09-10	20686608	Low SK	2010-07-29	PLoS One	www.ncbi.nlm.nih.gov/pubmed/20686608	Genome-wide association study of pancreatic cancer in Japanese population.	Pancreatic cancer	991 Japanese ancestry cases, 5,209 Japanese ancestry controls	NA	17p11.2	17	18850557	PRPSAP2	LOC101929141 - PRPSAP2	101929141	5636		8189	5742	rs4924935-G	rs4924935	0	4924935	intron_variant	1	0.23	8e-06	5.09691	(dominant)	1.37	[1.19-1.58]	Illumina [420236]	N
2010-09-10	20686608	Low SK	2010-07-29	PLoS One	www.ncbi.nlm.nih.gov/pubmed/20686608	Genome-wide association study of pancreatic cancer in Japanese population.	Pancreatic cancer	991 Japanese ancestry cases, 5,209 Japanese ancestry controls	NA	2q11.2	2	101305708	RNF149	RNF149			284996			rs6711606-A	rs6711606	0	6711606	intron_variant	0	0.12	4e-06	5.39794	(recessive)	2.81	[1.81-4.37]	Illumina [420236]	N
2010-09-10	20686608	Low SK	2010-07-29	PLoS One	www.ncbi.nlm.nih.gov/pubmed/20686608	Genome-wide association study of pancreatic cancer in Japanese population.	Pancreatic cancer	991 Japanese ancestry cases, 5,209 Japanese ancestry controls	NA	17q22	17	58370936	RNF43	RNF43			54894			rs2257205-A	rs2257205	0	2257205	missense_variant	0	0.33	8e-06	5.09691	(dominant)	1.38	[1.20-1.59]	Illumina [420236]	N
2010-09-10	20686608	Low SK	2010-07-29	PLoS One	www.ncbi.nlm.nih.gov/pubmed/20686608	Genome-wide association study of pancreatic cancer in Japanese population.	Pancreatic cancer	991 Japanese ancestry cases, 5,209 Japanese ancestry controls	NA	8p11.22	8	38611785	RNF5P1	RNF5P1 - TACC1	286140	6867		10528	116401	rs7832232-A	rs7832232	0	7832232	intergenic_variant	1	0.45	5e-06	5.30103	(recessive)	1.45	[1.24-1.71]	Illumina [420236]	N
2010-09-10	20686608	Low SK	2010-07-29	PLoS One	www.ncbi.nlm.nih.gov/pubmed/20686608	Genome-wide association study of pancreatic cancer in Japanese population.	Pancreatic cancer	991 Japanese ancestry cases, 5,209 Japanese ancestry controls	NA	2q22.1	2	136797654	THSD7B	THSD7B			80731			rs1427593-A	rs1427593	0	1427593	intron_variant	0	0.08	7e-06	5.1549	(dominant)	1.49	[1.25-1.77]	Illumina [420236]	N
2010-09-10	20686608	Low SK	2010-07-29	PLoS One	www.ncbi.nlm.nih.gov/pubmed/20686608	Genome-wide association study of pancreatic cancer in Japanese population.	Pancreatic cancer	991 Japanese ancestry cases, 5,209 Japanese ancestry controls	NA	12p11.21	12	32283475	BICD1	BICD1			636			rs708224-A	rs708224	0	708224	intron_variant	0	0.66	3e-07	6.52288	(allelic)	1.32	[1.19-1.47]	Illumina [420236]	N
2010-09-23	20729852	Abnet CC	2010-08-22	Nat Genet	www.ncbi.nlm.nih.gov/pubmed/20729852	A shared susceptibility locus in PLCE1 at 10q23 for gastric adenocarcinoma and esophageal squamous cell carcinoma.	Esophageal cancer and gastric cancer	1,625 Chinese ancestry gastric cancer cases, 1,898 Chinese ancestry ESCC cases, 2,100 Chinese ancestry controls	NA	10q23.33	10	94298541	PLCE1, NOC3L	PLCE1			51196			rs3765524-T	rs3765524	0	3765524	missense_variant	0	0.207	2e-09	8.69897	(ESCC)	1.35	[1.22-1.49]	Illumina [551152]	N
2010-09-23	20729852	Abnet CC	2010-08-22	Nat Genet	www.ncbi.nlm.nih.gov/pubmed/20729852	A shared susceptibility locus in PLCE1 at 10q23 for gastric adenocarcinoma and esophageal squamous cell carcinoma.	Esophageal cancer and gastric cancer	1,625 Chinese ancestry gastric cancer cases, 1,898 Chinese ancestry ESCC cases, 2,100 Chinese ancestry controls	NA	22q12.1	22	28734024	HSCB, CHEK2	CHEK2			11200			rs738722-T	rs738722	0	738722	intron_variant	0	0.25	1e-08	8	(ESCC)	1.3	[1.19-1.43]	Illumina [551152]	N
2017-03-16	27579533	Zhang M	2016-08-01	Oncotarget	www.ncbi.nlm.nih.gov/pubmed/27579533	Three new pancreatic cancer susceptibility signals identified on chromosomes 1q32.1, 5p15.33 and 8q24.21.	Pancreatic cancer	5,107 European ancestry cases, 8,845 European ancestry controls	6,076 cases, 7,555 controls	8q24.21	8	127707639	MYC	CASC11			100270680			rs10094872-T	rs10094872	0	10094872	intron_variant	0	0.35	3e-09	8.52288		1.15	[1.10-1.20]	Illumina [9132527] (imputed)	N
2017-03-16	27579533	Zhang M	2016-08-01	Oncotarget	www.ncbi.nlm.nih.gov/pubmed/27579533	Three new pancreatic cancer susceptibility signals identified on chromosomes 1q32.1, 5p15.33 and 8q24.21.	Pancreatic cancer	5,107 European ancestry cases, 8,845 European ancestry controls	6,076 cases, 7,555 controls	5p15.33	5	1295258	CLPTM1L, TERT	TERT			7015			rs35226131-C	rs35226131	0	35226131	upstream_gene_variant	0	0.959	2e-08	7.69897		1.40845	[1.25-1.59]	Illumina [9132527] (imputed)	N
2017-02-03	27197191	Fehringer G	2016-04-20	Cancer Res	www.ncbi.nlm.nih.gov/pubmed/27197191	Cross-cancer genome-wide analysis of lung, ovary, breast, prostate and colorectal cancer reveals novel pleiotropic associations.	Cancer	5,020 European ancestry lung cancer cases, 3,718 European ancestry lung adenocarcinoma cases, 3,422 European ancestry lung squamous cell carcinoma cases, 15,414 European ancestry colorectal cancer cases, 10,809 European ancestry breast cancer cases, 4,939 European ancestry estrogen receptor negative breast cancer cases, 1,098 European ancestry ovarian cancer cases, 2,556 European ancestry serous …	NA	1q22	1	155212052	MTX1	MTX1			4580			rs2974935-T	rs2974935	0	2974935	non_coding_transcript_exon_variant	0	NR	2e-07	6.69897		1.1	[NR]	Affymetrix, Illumina [9916564] (imputed)	N
2017-02-03	27197191	Fehringer G	2016-04-20	Cancer Res	www.ncbi.nlm.nih.gov/pubmed/27197191	Cross-cancer genome-wide analysis of lung, ovary, breast, prostate and colorectal cancer reveals novel pleiotropic associations.	Cancer	5,020 European ancestry lung cancer cases, 3,718 European ancestry lung adenocarcinoma cases, 3,422 European ancestry lung squamous cell carcinoma cases, 15,414 European ancestry colorectal cancer cases, 10,809 European ancestry breast cancer cases, 4,939 European ancestry estrogen receptor negative breast cancer cases, 1,098 European ancestry ovarian cancer cases, 2,556 European ancestry serous …	NA	1q22	1	155216951	GBAP1	GBAP1			2630			rs1057941-A	rs1057941	0	1057941	non_coding_transcript_exon_variant	0	NR	2e-07	6.69897		1.1	[NR]	Affymetrix, Illumina [9916564] (imputed)	N
2017-02-03	27197191	Fehringer G	2016-04-20	Cancer Res	www.ncbi.nlm.nih.gov/pubmed/27197191	Cross-cancer genome-wide analysis of lung, ovary, breast, prostate and colorectal cancer reveals novel pleiotropic associations.	Cancer	5,020 European ancestry lung cancer cases, 3,718 European ancestry lung adenocarcinoma cases, 3,422 European ancestry lung squamous cell carcinoma cases, 15,414 European ancestry colorectal cancer cases, 10,809 European ancestry breast cancer cases, 4,939 European ancestry estrogen receptor negative breast cancer cases, 1,098 European ancestry ovarian cancer cases, 2,556 European ancestry serous …	NA	1q32.2	1	210816167	KCNH1	KCNH1			3756			rs11119608-T	rs11119608	0	11119608	intron_variant	0	NR	1e-07	7		1.11111	[NR]	Affymetrix, Illumina [9916564] (imputed)	N
2017-02-03	27197191	Fehringer G	2016-04-20	Cancer Res	www.ncbi.nlm.nih.gov/pubmed/27197191	Cross-cancer genome-wide analysis of lung, ovary, breast, prostate and colorectal cancer reveals novel pleiotropic associations.	Cancer	5,020 European ancestry lung cancer cases, 3,718 European ancestry lung adenocarcinoma cases, 3,422 European ancestry lung squamous cell carcinoma cases, 15,414 European ancestry colorectal cancer cases, 10,809 European ancestry breast cancer cases, 4,939 European ancestry estrogen receptor negative breast cancer cases, 1,098 European ancestry ovarian cancer cases, 2,556 European ancestry serous …	NA	3q26.2	3	169043635	Intergenic	LOC107986051			107986051			rs75316749-G	rs75316749	0	75316749	intergenic_variant	0	NR	2e-07	6.69897		1.1	[NR]	Affymetrix, Illumina [9916564] (imputed)	N
2017-02-03	27197191	Fehringer G	2016-04-20	Cancer Res	www.ncbi.nlm.nih.gov/pubmed/27197191	Cross-cancer genome-wide analysis of lung, ovary, breast, prostate and colorectal cancer reveals novel pleiotropic associations.	Cancer	5,020 European ancestry lung cancer cases, 3,718 European ancestry lung adenocarcinoma cases, 3,422 European ancestry lung squamous cell carcinoma cases, 15,414 European ancestry colorectal cancer cases, 10,809 European ancestry breast cancer cases, 4,939 European ancestry estrogen receptor negative breast cancer cases, 1,098 European ancestry ovarian cancer cases, 2,556 European ancestry serous …	NA	6p22.1	6	30374976	Intergenic	UBQLN1P1 - MICC	387117	100129192		10865	39737	rs115707823-A	rs115707823	1	3129817	intergenic_variant	1	NR	2e-06	5.69897		1.1	[NR]	Affymetrix, Illumina [9916564] (imputed)	N
2017-02-03	27197191	Fehringer G	2016-04-20	Cancer Res	www.ncbi.nlm.nih.gov/pubmed/27197191	Cross-cancer genome-wide analysis of lung, ovary, breast, prostate and colorectal cancer reveals novel pleiotropic associations.	Cancer	5,020 European ancestry lung cancer cases, 3,718 European ancestry lung adenocarcinoma cases, 3,422 European ancestry lung squamous cell carcinoma cases, 15,414 European ancestry colorectal cancer cases, 10,809 European ancestry breast cancer cases, 4,939 European ancestry estrogen receptor negative breast cancer cases, 1,098 European ancestry ovarian cancer cases, 2,556 European ancestry serous …	NA	6p21.33	6	31347004	HLA-C	LOC105375015 - HLA-B	105375015	3106		38409	6862	rs115392158-G	rs115392158	1	2507997	intron_variant	1	NR	9e-06	5.04576		1.1	[NR]	Affymetrix, Illumina [9916564] (imputed)	N
2017-02-03	27197191	Fehringer G	2016-04-20	Cancer Res	www.ncbi.nlm.nih.gov/pubmed/27197191	Cross-cancer genome-wide analysis of lung, ovary, breast, prostate and colorectal cancer reveals novel pleiotropic associations.	Cancer	5,020 European ancestry lung cancer cases, 3,718 European ancestry lung adenocarcinoma cases, 3,422 European ancestry lung squamous cell carcinoma cases, 15,414 European ancestry colorectal cancer cases, 10,809 European ancestry breast cancer cases, 4,939 European ancestry estrogen receptor negative breast cancer cases, 1,098 European ancestry ovarian cancer cases, 2,556 European ancestry serous …	NA	6p21.32	6	32699696	Intergenic	HLA-DQB1 - MTCO3P1	3119	404026		33007	6448	rs147527678-C	rs147527678	1	1794514	intergenic_variant	1	NR	5e-07	6.30103		1.1	[NR]	Affymetrix, Illumina [9916564] (imputed)	N
2017-02-03	27197191	Fehringer G	2016-04-20	Cancer Res	www.ncbi.nlm.nih.gov/pubmed/27197191	Cross-cancer genome-wide analysis of lung, ovary, breast, prostate and colorectal cancer reveals novel pleiotropic associations.	Cancer	5,020 European ancestry lung cancer cases, 3,718 European ancestry lung adenocarcinoma cases, 3,422 European ancestry lung squamous cell carcinoma cases, 15,414 European ancestry colorectal cancer cases, 10,809 European ancestry breast cancer cases, 4,939 European ancestry estrogen receptor negative breast cancer cases, 1,098 European ancestry ovarian cancer cases, 2,556 European ancestry serous …	NA	6q14.1	6	80398959	Intergenic	BCKDHB			594			rs4604234-C	rs4604234	0	4604234	intergenic_variant	0	NR	6e-06	5.22185		1.1	[NR]	Affymetrix, Illumina [9916564] (imputed)	N
2017-02-03	27197191	Fehringer G	2016-04-20	Cancer Res	www.ncbi.nlm.nih.gov/pubmed/27197191	Cross-cancer genome-wide analysis of lung, ovary, breast, prostate and colorectal cancer reveals novel pleiotropic associations.	Cancer	5,020 European ancestry lung cancer cases, 3,718 European ancestry lung adenocarcinoma cases, 3,422 European ancestry lung squamous cell carcinoma cases, 15,414 European ancestry colorectal cancer cases, 10,809 European ancestry breast cancer cases, 4,939 European ancestry estrogen receptor negative breast cancer cases, 1,098 European ancestry ovarian cancer cases, 2,556 European ancestry serous …	NA	9p21.3	9	21951903	Intergenic	ERVFRD-3 - CDKN2A-AS1	100533725	51198		20630	15236	rs12349081-A	rs12349081	0	12349081	intron_variant	1	NR	6e-06	5.22185		1.1	[NR]	Affymetrix, Illumina [9916564] (imputed)	N
2017-02-03	27197191	Fehringer G	2016-04-20	Cancer Res	www.ncbi.nlm.nih.gov/pubmed/27197191	Cross-cancer genome-wide analysis of lung, ovary, breast, prostate and colorectal cancer reveals novel pleiotropic associations.	Cancer	5,020 European ancestry lung cancer cases, 3,718 European ancestry lung adenocarcinoma cases, 3,422 European ancestry lung squamous cell carcinoma cases, 15,414 European ancestry colorectal cancer cases, 10,809 European ancestry breast cancer cases, 4,939 European ancestry estrogen receptor negative breast cancer cases, 1,098 European ancestry ovarian cancer cases, 2,556 European ancestry serous …	NA	9p21.3	9	22062135	CDKN2B, AS1	CDKN2B-AS1			100048912			rs1011970-T	rs1011970	0	1011970	intron_variant	0	NR	2e-07	6.69897		1.1	[NR]	Affymetrix, Illumina [9916564] (imputed)	N
2017-02-03	27197191	Fehringer G	2016-04-20	Cancer Res	www.ncbi.nlm.nih.gov/pubmed/27197191	Cross-cancer genome-wide analysis of lung, ovary, breast, prostate and colorectal cancer reveals novel pleiotropic associations.	Cancer	5,020 European ancestry lung cancer cases, 3,718 European ancestry lung adenocarcinoma cases, 3,422 European ancestry lung squamous cell carcinoma cases, 15,414 European ancestry colorectal cancer cases, 10,809 European ancestry breast cancer cases, 4,939 European ancestry estrogen receptor negative breast cancer cases, 1,098 European ancestry ovarian cancer cases, 2,556 European ancestry serous …	NA	12q24.12	12	111446804	SH2B3	SH2B3			10019			rs3184504-C	rs3184504	0	3184504	missense_variant	0	NR	2e-06	5.69897		1.1	[NR]	Affymetrix, Illumina [9916564] (imputed)	N
2017-02-03	27197191	Fehringer G	2016-04-20	Cancer Res	www.ncbi.nlm.nih.gov/pubmed/27197191	Cross-cancer genome-wide analysis of lung, ovary, breast, prostate and colorectal cancer reveals novel pleiotropic associations.	Cancer	5,020 European ancestry lung cancer cases, 3,718 European ancestry lung adenocarcinoma cases, 3,422 European ancestry lung squamous cell carcinoma cases, 15,414 European ancestry colorectal cancer cases, 10,809 European ancestry breast cancer cases, 4,939 European ancestry estrogen receptor negative breast cancer cases, 1,098 European ancestry ovarian cancer cases, 2,556 European ancestry serous …	NA	13q13.1	13	32398489	BRCA2	BRCA2			675			rs11571833-T	rs11571833	0	11571833	stop_gained	0	NR	8e-12	11.0969		1.6	[NR]	Affymetrix, Illumina [9916564] (imputed)	N
2017-02-03	27197191	Fehringer G	2016-04-20	Cancer Res	www.ncbi.nlm.nih.gov/pubmed/27197191	Cross-cancer genome-wide analysis of lung, ovary, breast, prostate and colorectal cancer reveals novel pleiotropic associations.	Cancer	5,020 European ancestry lung cancer cases, 3,718 European ancestry lung adenocarcinoma cases, 3,422 European ancestry lung squamous cell carcinoma cases, 15,414 European ancestry colorectal cancer cases, 10,809 European ancestry breast cancer cases, 4,939 European ancestry estrogen receptor negative breast cancer cases, 1,098 European ancestry ovarian cancer cases, 2,556 European ancestry serous …	NA	17q12	17	37741642	HNF1B	HNF1B			6928			rs12601991-T	rs12601991	0	12601991	intron_variant	0	NR	1e-09	9		1.1	[NR]	Affymetrix, Illumina [9916564] (imputed)	N
2017-02-03	27197191	Fehringer G	2016-04-20	Cancer Res	www.ncbi.nlm.nih.gov/pubmed/27197191	Cross-cancer genome-wide analysis of lung, ovary, breast, prostate and colorectal cancer reveals novel pleiotropic associations.	Cancer	5,020 European ancestry lung cancer cases, 3,718 European ancestry lung adenocarcinoma cases, 3,422 European ancestry lung squamous cell carcinoma cases, 15,414 European ancestry colorectal cancer cases, 10,809 European ancestry breast cancer cases, 4,939 European ancestry estrogen receptor negative breast cancer cases, 1,098 European ancestry ovarian cancer cases, 2,556 European ancestry serous …	NA	19p13.11	19	17279482	BABAM1	BABAM1 - ANKLE1	29086	126549		129	2163	rs4808075-C	rs4808075	0	4808075	intron_variant	1	NR	4e-07	6.39794		1.1	[NR]	Affymetrix, Illumina [9916564] (imputed)	N
2017-02-03	27197191	Fehringer G	2016-04-20	Cancer Res	www.ncbi.nlm.nih.gov/pubmed/27197191	Cross-cancer genome-wide analysis of lung, ovary, breast, prostate and colorectal cancer reveals novel pleiotropic associations.	Cancer	5,020 European ancestry lung cancer cases, 3,718 European ancestry lung adenocarcinoma cases, 3,422 European ancestry lung squamous cell carcinoma cases, 15,414 European ancestry colorectal cancer cases, 10,809 European ancestry breast cancer cases, 4,939 European ancestry estrogen receptor negative breast cancer cases, 1,098 European ancestry ovarian cancer cases, 2,556 European ancestry serous …	NA	20q11.22	20	34131991	Intergenic	RPS2P1 - ASIP	140755	434		8649	54502	rs11907546-C	rs11907546	0	11907546	regulatory_region_variant	1	NR	3e-09	8.52288		1.11111	[NR]	Affymetrix, Illumina [9916564] (imputed)	N
2017-02-03	27197191	Fehringer G	2016-04-20	Cancer Res	www.ncbi.nlm.nih.gov/pubmed/27197191	Cross-cancer genome-wide analysis of lung, ovary, breast, prostate and colorectal cancer reveals novel pleiotropic associations.	Cancer	5,020 European ancestry lung cancer cases, 3,718 European ancestry lung adenocarcinoma cases, 3,422 European ancestry lung squamous cell carcinoma cases, 15,414 European ancestry colorectal cancer cases, 10,809 European ancestry breast cancer cases, 4,939 European ancestry estrogen receptor negative breast cancer cases, 1,098 European ancestry ovarian cancer cases, 2,556 European ancestry serous …	NA	13q13.1	13	32265853	FRY	FRY			10129			rs56404467-A	rs56404467	0	56404467	non_coding_transcript_exon_variant	0	NR	1e-07	7		1.2	[NR]	Affymetrix, Illumina [9916564] (imputed)	N
2017-02-03	27197191	Fehringer G	2016-04-20	Cancer Res	www.ncbi.nlm.nih.gov/pubmed/27197191	Cross-cancer genome-wide analysis of lung, ovary, breast, prostate and colorectal cancer reveals novel pleiotropic associations.	Cancer	5,020 European ancestry lung cancer cases, 3,718 European ancestry lung adenocarcinoma cases, 3,422 European ancestry lung squamous cell carcinoma cases, 15,414 European ancestry colorectal cancer cases, 10,809 European ancestry breast cancer cases, 4,939 European ancestry estrogen receptor negative breast cancer cases, 1,098 European ancestry ovarian cancer cases, 2,556 European ancestry serous …	NA	20q11.22	20	34002002	RALY	RALY			22913			rs2300206-G	rs2300206	0	2300206	intron_variant	0	NR	2e-08	7.69897		1.11111	[NR]	Affymetrix, Illumina [9916564] (imputed)	N
2009-09-09	19698717	Cui R	2009-08-18	Gastroenterology	www.ncbi.nlm.nih.gov/pubmed/19698717	Functional variants in ADH1B and ALDH2 coupled with alcohol and smoking synergistically enhance esophageal cancer risk.	Esophageal cancer	182 Japanese ancestry cases, 927 Japanese ancestry controls	782 Japanese ancestry cases, 1,898 Japanese ancestry controls	12q24.12	12	111803962	BRAP, ALDH2	ALDH2			217			rs671-A	rs671	0	671	missense_variant	0	NR	3e-24	23.5229		1.67	[1.58-1.76]	Illumina [359195]	N
2009-09-09	19698717	Cui R	2009-08-18	Gastroenterology	www.ncbi.nlm.nih.gov/pubmed/19698717	Functional variants in ADH1B and ALDH2 coupled with alcohol and smoking synergistically enhance esophageal cancer risk.	Esophageal cancer	182 Japanese ancestry cases, 927 Japanese ancestry controls	782 Japanese ancestry cases, 1,898 Japanese ancestry controls	4q23	4	99318162	ADH6, ADH1B	ADH1B			125			rs1229984-G	rs1229984	0	1229984	missense_variant	0	NR	8e-24	23.0969		1.79	[1.69-1.88]	Illumina [359195]	N
2010-10-12	20852632	Goode EL	2010-09-19	Nat Genet	www.ncbi.nlm.nih.gov/pubmed/20852632	A genome-wide association study identifies susceptibility loci for ovarian cancer at 2q31 and 8q24.	Ovarian cancer	1,768 European ancestry cases, 2,354 European ancestry controls	8,709 European ancestry cases, 51,764 European ancestry controls	2q31.1	2	176177905	HOXD1, HOXD3	HAGLR			401022			rs2072590-T	rs2072590	0	2072590	non_coding_transcript_exon_variant	0	NR	5e-14	13.301		1.16	[1.12-1.21]	Illumina [2056878] (imputed)	N
2010-10-12	20852632	Goode EL	2010-09-19	Nat Genet	www.ncbi.nlm.nih.gov/pubmed/20852632	A genome-wide association study identifies susceptibility loci for ovarian cancer at 2q31 and 8q24.	Ovarian cancer	1,768 European ancestry cases, 2,354 European ancestry controls	8,709 European ancestry cases, 51,764 European ancestry controls	3q25.31	3	156679960	TIPARP	LOC107986148, TIPARP			107986148, 25976			rs2665390-C	rs2665390	0	2665390	intron_variant	0	NR	3e-07	6.52288		1.19	[1.11-1.27]	Illumina [2056878] (imputed)	N
2010-10-12	20852632	Goode EL	2010-09-19	Nat Genet	www.ncbi.nlm.nih.gov/pubmed/20852632	A genome-wide association study identifies susceptibility loci for ovarian cancer at 2q31 and 8q24.	Ovarian cancer	1,768 European ancestry cases, 2,354 European ancestry controls	8,709 European ancestry cases, 51,764 European ancestry controls	8q24.21	8	128531703	MYC, THEM75	LINC00824			101927774			rs10088218-G	rs10088218	0	10088218	intron_variant	0	NR	3e-09	8.52288		1.19	[1.12-1.25]	Illumina [2056878] (imputed)	N
2010-10-12	20852632	Goode EL	2010-09-19	Nat Genet	www.ncbi.nlm.nih.gov/pubmed/20852632	A genome-wide association study identifies susceptibility loci for ovarian cancer at 2q31 and 8q24.	Ovarian cancer	1,768 European ancestry cases, 2,354 European ancestry controls	8,709 European ancestry cases, 51,764 European ancestry controls	17q21.32	17	48334138	SKAP1	SKAP1			8631			rs9303542-G	rs9303542	0	9303542	intron_variant	0	NR	1e-06	6		1.11	[1.06-1.16]	Illumina [2056878] (imputed)	N
2010-10-12	20852632	Goode EL	2010-09-19	Nat Genet	www.ncbi.nlm.nih.gov/pubmed/20852632	A genome-wide association study identifies susceptibility loci for ovarian cancer at 2q31 and 8q24.	Ovarian cancer	1,768 European ancestry cases, 2,354 European ancestry controls	8,709 European ancestry cases, 51,764 European ancestry controls	1p36.12	1	22164231	NR	LOC105376850			105376850			rs7521902-?	rs7521902	0	7521902	intergenic_variant	0	NR	5e-06	5.30103		1.12	[1.07-1.18]	Illumina [2056878] (imputed)	N
2010-10-12	20852632	Goode EL	2010-09-19	Nat Genet	www.ncbi.nlm.nih.gov/pubmed/20852632	A genome-wide association study identifies susceptibility loci for ovarian cancer at 2q31 and 8q24.	Ovarian cancer	1,768 European ancestry cases, 2,354 European ancestry controls	8,709 European ancestry cases, 51,764 European ancestry controls	11p14.3	11	25186158	NR	LOC100130747 - RPL36AP40	100130747	554234		44957	402207	rs12794435-?	rs12794435	0	12794435	intergenic_variant	1	NR	5e-06	5.30103		1.16	[1.09-1.23]	Illumina [2056878] (imputed)	N
2010-10-12	20852632	Goode EL	2010-09-19	Nat Genet	www.ncbi.nlm.nih.gov/pubmed/20852632	A genome-wide association study identifies susceptibility loci for ovarian cancer at 2q31 and 8q24.	Ovarian cancer	1,768 European ancestry cases, 2,354 European ancestry controls	8,709 European ancestry cases, 51,764 European ancestry controls	17q21.32	17	48279758	NR	SKAP1			8631			rs2084881-?	rs2084881	0	2084881	intron_variant	0	NR	2e-06	5.69897		1.12	[1.07-1.18]	Illumina [2056878] (imputed)	N
2011-02-25	21242260	Cui R	2011-01-17	Gut	www.ncbi.nlm.nih.gov/pubmed/21242260	Common variant in 6q26-q27 is associated with distal colon cancer in an Asian population.	Colorectal cancer	1,583 Japanese ancestry cases, 1,898 Japanese ancestry controls	4,584 Japanese ancestry cases, 225 Korean ancestry distal cases, 2,973 East Asian ancestry controls	6q25.3	6	160419220	SLC22A3	SLC22A3			6581			rs7758229-T	rs7758229	0	7758229	intron_variant	0	NR	8e-09	8.09691	(distal colon cancer)	1.28	[1.18-1.39]	Illumina [391749]	N
2011-02-25	21242260	Cui R	2011-01-17	Gut	www.ncbi.nlm.nih.gov/pubmed/21242260	Common variant in 6q26-q27 is associated with distal colon cancer in an Asian population.	Colorectal cancer	1,583 Japanese ancestry cases, 1,898 Japanese ancestry controls	4,584 Japanese ancestry cases, 225 Korean ancestry distal cases, 2,973 East Asian ancestry controls	8q24.21	8	127401060	intergenic	CCAT2, CASC8			101805488, 727677			rs6983267-G	rs6983267	0	6983267	non_coding_transcript_exon_variant	0	0.34	2e-08	7.69897	(colorectal cancer)	1.18	[1.11-1.25]	Illumina [391749]	N
2014-02-10	21964575	Rafnar T	2011-10-02	Nat Genet	www.ncbi.nlm.nih.gov/pubmed/21964575	Mutations in BRIP1 confer high risk of ovarian cancer.	Ovarian cancer	640 European ancestry cases, 41,607 European ancestry controls	NA	17q23.2	17	61803285	BRIP1	BRIP1			83990			rs34289250-C	rs34289250	0	34289250	intron_variant	0	0.0089	6e-13	12.2218		7.95	[NR]	Illumina [15957390] (imputed)	N
2014-05-01	24163127	Figueroa JD	2013-10-24	Hum Mol Genet	www.ncbi.nlm.nih.gov/pubmed/24163127	Genome-wide association study identifies multiple loci associated with bladder cancer risk.	Bladder cancer	6,911 European ancestry cases, 11,818 European ancestry controls	801 cases, 1,307 controls	3q26.2	3	169774313	ACTRT3, MYNN, TERC, LRRC34	MYNN			55892			rs10936599-C	rs10936599	0	10936599	synonymous_variant	0	0.76	5e-09	8.30103		1.1765	[1.11-1.23]	Illumina [462190]	N
2014-05-01	24163127	Figueroa JD	2013-10-24	Hum Mol Genet	www.ncbi.nlm.nih.gov/pubmed/24163127	Genome-wide association study identifies multiple loci associated with bladder cancer risk.	Bladder cancer	6,911 European ancestry cases, 11,818 European ancestry controls	801 cases, 1,307 controls	11p15.5	11	1852842	LSP1	LOC107984299 - LSP1	107984299	4046		6190	128	rs907611-A	rs907611	0	907611	upstream_gene_variant	1	0.31	4e-08	7.39794		1.15	[1.09-1.21]	Illumina [462190]	N
2014-05-01	24163127	Figueroa JD	2013-10-24	Hum Mol Genet	www.ncbi.nlm.nih.gov/pubmed/24163127	Genome-wide association study identifies multiple loci associated with bladder cancer risk.	Bladder cancer	6,911 European ancestry cases, 11,818 European ancestry controls	801 cases, 1,307 controls	20p12.2	20	11007451	C20orf187, LOC339593	C20orf187			728434			rs6104690-A	rs6104690	0	6104690	intergenic_variant	0	0.56	7e-07	6.1549		1.1236	[1.08-1.18]	Illumina [462190]	N
2014-05-01	24163127	Figueroa JD	2013-10-24	Hum Mol Genet	www.ncbi.nlm.nih.gov/pubmed/24163127	Genome-wide association study identifies multiple loci associated with bladder cancer risk.	Bladder cancer	6,911 European ancestry cases, 11,818 European ancestry controls	801 cases, 1,307 controls	6p22.3	6	20766466	CDKAL1	CDKAL1			54901			rs4510656-C	rs4510656	0	4510656	intron_variant	0	0.55	7e-07	6.1549		1.1236	[1.08-1.18]	Illumina [462190]	N
2014-05-01	24163127	Figueroa JD	2013-10-24	Hum Mol Genet	www.ncbi.nlm.nih.gov/pubmed/24163127	Genome-wide association study identifies multiple loci associated with bladder cancer risk.	Bladder cancer	6,911 European ancestry cases, 11,818 European ancestry controls	801 cases, 1,307 controls	8q21.13	8	81074718	NR	PAG1			55824			rs5003154-?	rs5003154	0	5003154	intron_variant	0	NR	1e-06	6		1.11	[1.06-1.16]	Illumina [462190]	N
2014-05-01	24163127	Figueroa JD	2013-10-24	Hum Mol Genet	www.ncbi.nlm.nih.gov/pubmed/24163127	Genome-wide association study identifies multiple loci associated with bladder cancer risk.	Bladder cancer	6,911 European ancestry cases, 11,818 European ancestry controls	801 cases, 1,307 controls	13q34	13	113004794	NR	LOC107984591, MCF2L			107984591, 23263			rs4907479-?	rs4907479	0	4907479	intron_variant	0	NR	3e-06	5.52288		1.13	[1.07-1.18]	Illumina [462190]	N
2014-05-01	24163127	Figueroa JD	2013-10-24	Hum Mol Genet	www.ncbi.nlm.nih.gov/pubmed/24163127	Genome-wide association study identifies multiple loci associated with bladder cancer risk.	Bladder cancer	6,911 European ancestry cases, 11,818 European ancestry controls	801 cases, 1,307 controls	6p22.3	6	20751084	NR	CDKAL1			54901			rs7747724-?	rs7747724	0	7747724	intron_variant	0	NR	1e-06	6		1.11	[1.06-1.16]	Illumina [462190]	N
2014-10-03	24448986	Zhang B	2014-01-21	Int J Cancer	www.ncbi.nlm.nih.gov/pubmed/24448986	Genome-wide association study identifies a new SMAD7 risk variant associated with colorectal cancer risk in East Asians.	Colorectal cancer	1,773 East Asian ancestry cases, 2,642 East Asian ancestry controls	6,902 East Asian ancestry cases, 7,862 East Asian ancestry controls	18q21.1	18	48924606	SMAD7	SMAD7			4092			rs7229639-A	rs7229639	0	7229639	intron_variant	0	0.145	3e-11	10.5229		1.22	[1.15-1.29]	Affymetrix, Illumina [1695815] (imputed)	N
2013-04-23	23350875	Fernandez-Rozadilla C	2013-01-26	BMC Genomics	www.ncbi.nlm.nih.gov/pubmed/23350875	A colorectal cancer genome-wide association study in a Spanish cohort identifies two variants associated with colorectal cancer risk at 1p33 and 8p12.	Colorectal cancer	882 European ancestry cases, 473 European ancestry controls	1,436 European ancestry cases, 1,780 European ancestry controls	3p21.31	3	47347457	NR	KLHL18 - PTPN23	23276	25930		641	33525	rs8180040-?	rs8180040	0	8180040	non_coding_transcript_exon_variant	1	NR	2e-06	5.69897		1.28	[1.15-1.41]	Affymetrix [674718]	N
2013-04-23	23350875	Fernandez-Rozadilla C	2013-01-26	BMC Genomics	www.ncbi.nlm.nih.gov/pubmed/23350875	A colorectal cancer genome-wide association study in a Spanish cohort identifies two variants associated with colorectal cancer risk at 1p33 and 8p12.	Colorectal cancer	882 European ancestry cases, 473 European ancestry controls	1,436 European ancestry cases, 1,780 European ancestry controls	8p12	8	29486945	NR	LOC105379349 - LOC107986883	105379349	107986883		113553	24475	rs12548021-?	rs12548021	0	12548021	intergenic_variant	1	NR	3e-06	5.52288		1.28	[1.155-1.418]	Affymetrix [674718]	N
[truncated: 1,578 more rows]

## Sheet: Cancer associated genes (CAG)
5-HT3C2	Cancer associated genes
ABCB4
ABCB5
ABCC2
ABCC4
ABHD16B
ABHD8
ABI3
ABO
ACACA
ACAD10
ACTA2
ACTG1P23
ACTL7A
ACTN1
ACTR1A
ACTRT3
ACVR1B
ADAM12
ADAM15
ADAM29
ADAMTS13
ADAMTS16
ADAMTS17
ADAMTS6
ADAMTS7P3
ADAR
ADAT1
ADCY2
ADH
ADH1B
ADH1C
ADH6
ADH7
ADHB8
ADIPOR1P1
ADNP
ADO
ADRM1
ADSS
AFG3L1P
AFM
AFP
AGAP7P
AGER
AGPAT1
AGR3
AHR
AIF1
AIG1
AJ412031
AK094674
AKT1
ALB
ALDH1A2
ALDH2
ALS2CR12
[truncated: 1,699 more rows]

[truncated: 2 more sheets: Oncogenes (OG) & TSG, Housekeeping genes (HG)]
