# Supplementary material for: GWAS studies reveal a possible genetic link between cancer and suicide attempt
Source: Sci Rep. 2019 Dec 4;9:18290. doi: 10.1038/s41598-019-54812-9 (PMC6892859; doi:10.1038/s41598-019-54812-9)
Supplement: Supplementary file 3 — Supplementary Table 3 [file 41598_2019_54812_MOESM3_ESM.xlsx]

## Sheet: 169 common genes
ACTN1
ADAMTS13
ADAMTS16
ADAMTS17
ADAMTS6
ANXA9
ASCL2
ATF1
BARX1
BARX2
BLK
BNC2
BOC
C12orf51
CDH1
CDH8
CLDN11
CLSTN2
CNTN4
CTNNA2
DCBLD1
DCC
DIP2B
DOCK8
DTNB
DUSP10
EFNA1
EFNA3
EGFR
EGR2
EHBP1
EPAS1
EPHA7
ERBB4
FGF19
FGF3
FGFR3
FLT3
FOXF2
FOXL1
FOXO3
FOXP1
HAPLN1
HECW1
HERC2
HEY2
IRX4
JAK2
JARID2
KLK2
KLK3
LINGO2
LMO4
LRFN2
LRRN2
LSAMP
MACF1
MTMR3
NCAM2
NOBOX
NPAS3
NRG1
PPM1E
PSD
PSD3
ABL1
ACHE
ACTN4
AGFG1
ALDH1A1
ALK
ALPL
ASCL1
AXL
BASP1
BHLHE41
CDC25C
CDH11
CDH13
CDH4
CDH5
CDON
CHL1
CNTN2
CNTNAP2
CREB1
CREB3L1
CREM
CSF1R
CTNND1
DACH1
DDR2
DIS3
DLK1
EFNA5
EGR1
ELAVL1
EN2
EPHA1
EPHA3
EPHB2
EPHB3
EPHB4
ERBB2
ERBB3
ERG
FAT1
FAT4
FBLN1
FES
FGF5
FGF8
FGFR1
FOXD3
FOXL2
FOXO1
FYN
GLI1
GLI2
GLI3
GNA13
GPM6A
HES6
HIF1A
HOXD13
HSPD1
IGF1R
ITK
JAK1
KIT
LCK
LHX1
LHX6
LMO1
LMO2
LMO3
LMX1B
MADD
MAML2
MAPK10
MAPK9
MEIS1
MET
MSI1
MST1R
MTSS1
NEDD4
NEDD4L
NNAT
NRCAM
NTRK1
NTRK3
OLFM4
PAFAH1B1
PCDH8
PPM1A
PPP2R4
PRKCD
PTK2B
PTP4A1
PTPRC
PTPRD
PTPRK
PTPRT
ROR2
SCRIB
SRGAP3
TBC1D1
TBC1D15

## Sheet: pathway analysis of 169 genes
Analysis Type:	PANTHER Overrepresentation Test (Released 20181113)
Annotation Version and Release Date:	PANTHER version 14.0 Released 2018-12-03
Analyzed List:	Client Text Box Input (Homo sapiens)
Reference List:	Homo sapiens (all genes in database)
Test Type:	FISHER
Correction:	FDR
PANTHER Pathways	Homo sapiens - REFLIST (20996)	Client Text Box Input (172)*	Client Text Box Input (expected)	Client Text Box Input (over/under)	Client Text Box Input (fold Enrichment)	Client Text Box Input (raw P-value)	Client Text Box Input (FDR)
Unclassified (UNCLASSIFIED)	18402	107	150.75	-	0.71	2.9e-17	4.76e-15
Cadherin signaling pathway (P00012)	157	15	1.29	+	11.66	1.11e-11	9.07e-10
CCKR signaling map (P06959)	173	12	1.42	+	8.47	3.89e-08	2.13e-06
FGF signaling pathway (P00021)	120	8	0.98	+	8.14	1.01e-05	0.000413
EGF receptor signaling pathway (P00018)	133	8	1.09	+	7.34	2.04e-05	0.000558
Angiogenesis (P00005)	172	9	1.41	+	6.39	1.78e-05	0.000584
Apoptosis signaling pathway (P00006)	118	7	0.97	+	7.24	7.38e-05	0.00151
Wnt signaling pathway (P00057)	311	11	2.55	+	4.32	6.83e-05	0.0016
Interferon-gamma signaling pathway (P00035)	30	4	0.25	+	16.28	0.000161	0.00294
B cell activation (P00010)	69	5	0.57	+	8.85	0.000342	0.00561
JAK/STAT signaling pathway (P00038)	17	3	0.14	+	21.54	0.000543	0.00809
Gonadotropin-releasing hormone receptor pathway (P06664)	232	8	1.9	+	4.21	0.000795	0.0109
Hedgehog signaling pathway (P00025)	21	3	0.17	+	17.44	0.000941	0.0119
Integrin signalling pathway (P00034)	190	7	1.56	+	4.5	0.00117	0.0137
PDGF signaling pathway (P00047)	149	6	1.22	+	4.92	0.0017	0.0186
Parkinson disease (P00049)	102	5	0.84	+	5.98	0.00182	0.0187
Insulin/IGF pathway-protein kinase B signaling cascade (P00033)	41	3	0.34	+	8.93	0.00547	0.0498
p38 MAPK pathway (P05918)	41	3	0.34	+	8.93	0.00547	0.0528
		*Out of 169: 2 unmapped, 5 with multiple ID information
